# Supplementary material for: Genomics and Virulence of Fonsecaea pugnacius, Agent of Disseminated Chromoblastomycosis
Source: Front Genet. 2020 Aug 4;11:822. doi: 10.3389/fgene.2020.00822 (PMC7417343; doi:10.3389/fgene.2020.00822)
Supplement: Supplementary file 1 [file Table_1.XLSX]

## Sheet: Plan1
Query	Subject	Identity	Align length	Mismatches	Gap Opening	Query Start Position	Query End Position	Subject Start Position	Subject End Position	E-Value	BitScore	Query Coverage	Subject Coverage	Smith-Waterman Score	Relative Score	BCOM score	BCOM correlation
F_pug_1	>gi|915048814|ref|XP_013278456.1|_hypothetical_protein_Z517_11418_[Fonsecaea_pedrosoi_CBS_271.37]	96	252	5	0	58	309	1	251	1.79422e-65	251256500	815534	1	534666700	782439	207101	828242
F_pug_2	>gi|915048828|ref|XP_013278458.1|_hypothetical_protein_Z517_11420_[Fonsecaea_pedrosoi_CBS_271.37]	94	263	4	0	1	263	1	263	7.19042e-65	249088700	1	1	530	947557	176471	860872
F_pug_3	>gi|915048835|ref|XP_013278459.1|_hypothetical_protein_Z517_11421_[Fonsecaea_pedrosoi_CBS_271.37]	88	558	31	0	1	558	1	557	1.75252e-146	522397600	989362	991103	1118333000	873698	217573	710391
F_pug_4	>gi|915048842|ref|XP_013278460.1|_hypothetical_protein_Z517_11422_[Fonsecaea_pedrosoi_CBS_271.37]	99	357	1	0	1	357	1	357	1.59836e-101	371729300	1	1	794	991261	20512.8	979992
F_pug_5	>gi|915048849|ref|XP_013278461.1|_hypothetical_protein_Z517_11423_[Fonsecaea_pedrosoi_CBS_271.37]	97	495	1	0	1	495	1	495	1.94696e-138	495299000	1	1	1060	979064	40160.6	946224
F_pug_6	>gi|915048856|ref|XP_013278462.1|_hypothetical_protein_Z517_11424_[Fonsecaea_pedrosoi_CBS_271.37]	99	449	3	0	1	449	1	449	3.36894e-129	464329100	1	1	993333300	986102	24793.4	968963
F_pug_7	>gi|915048863|ref|XP_013278463.1|_hypothetical_protein_Z517_11425_[Fonsecaea_pedrosoi_CBS_271.37]	96	417	8	0	1	417	1	417	2.30615e-113	411525500	1	990499	879666700	953052	82949.3	909359
F_pug_8	>gi|915048870|ref|XP_013278464.1|_hypothetical_protein_Z517_11426_[Fonsecaea_pedrosoi_CBS_271.37]	97	254	2	0	1	254	1	254	6.32406e-66	252495300	1	1	537333300	976378	89172	927519
F_pug_9	>gi|915048875|ref|XP_013278465.1|_hypothetical_protein_Z517_11427_[Fonsecaea_pedrosoi_CBS_271.37]	97	323	5	0	1	323	1	322	3.80597e-87	324035700	947214	823529	691333300	906865	80645.2	925872
F_pug_10	>gi|915048882|ref|XP_013278466.1|_hypothetical_protein_Z517_11428_[Fonsecaea_pedrosoi_CBS_271.37]	77	369	71	63	30	335	84	452	3.40528e-60	234687700	913433	816372	499	640291	303665	714725
F_pug_11	>gi|915048889|ref|XP_013278467.1|_hypothetical_protein_Z517_11429_[Fonsecaea_pedrosoi_CBS_271.37]	99	1570	3	0	1	1570	1	1570	0	1541925000	1	1	3313	991224	0	1
F_pug_12	>gi|915048896|ref|XP_013278468.1|_hypothetical_protein_Z517_11430_[Fonsecaea_pedrosoi_CBS_271.37]	97	1431	13	0	1	1431	1	1431	0	1445299000	1	1	3105	974576	0	1
F_pug_13	>gi|915048903|ref|XP_013278469.1|_hypothetical_protein_Z517_11431_[Fonsecaea_pedrosoi_CBS_271.37]	99	275	1	0	1	275	1	275	2.81512e-77	290433400	1	1	619	991458	42424.2	964167
F_pug_14	>gi|915048910|ref|XP_013278470.1|_hypothetical_protein_Z517_11432_[Fonsecaea_pedrosoi_CBS_271.37]	97	174	1	0	1	174	1	174	4.31825e-45	182193800	1	1	386	973109	110236	921394
F_pug_15	>gi|915048917|ref|XP_013278471.1|_hypothetical_protein_Z517_11433_[Fonsecaea_pedrosoi_CBS_271.37]	94	557	13	0	1	557	1	556	5.15522e-153	544076500	992870	996416	1165	936997	111554	844085
F_pug_16	>gi|915048924|ref|XP_013278472.1|_trehalose-phosphatase_[Fonsecaea_pedrosoi_CBS_271.37]	99	925	4	0	1	925	1	925	4.88451e-277	957524100	1	1	2055	990043	2958.58	990563
F_pug_17	>gi|915048931|ref|XP_013278473.1|_hypothetical_protein_Z517_11435_[Fonsecaea_pedrosoi_CBS_271.37]	85	249	32	32	1	217	1	249	1.83737e-42	174296500	1	1	369	799278	183486	880869
F_pug_18	>gi|915048938|ref|XP_013278474.1|_hypothetical_protein_Z517_11436_[Fonsecaea_pedrosoi_CBS_271.37]	76	437	89	71	1	366	1	437	3.31244e-67	258069900	1	993182	549333300	666936	244681	774818
F_pug_19	>gi|915048945|ref|XP_013278475.1|_hypothetical_protein_Z517_11437_[Fonsecaea_pedrosoi_CBS_271.37]	94	703	19	5	1	698	1	701	2.40842e-190	668730200	1	1	1433333000	937432	64638.8	903078
F_pug_20	>gi|915048952|ref|XP_013278476.1|_ribokinase_[Fonsecaea_pedrosoi_CBS_271.37]	96	370	5	1	1	369	1	370	2.98858e-97	357638000	1	1	763666700	955778	76530.6	925000
F_pug_21	>gi|915048959|ref|XP_013278477.1|_hypothetical_protein_Z517_11439_[Fonsecaea_pedrosoi_CBS_271.37]	98	517	6	0	1	517	1	517	1.81319e-148	528746400	1	1	1132	975582	37190.1	952557
F_pug_22	>gi|915048966|ref|XP_013278478.1|_hypothetical_protein_Z517_11440_[Fonsecaea_pedrosoi_CBS_271.37]	96	424	5	0	1	424	1	424	3.7319e-118	427475000	1	1	914	967879	50691.2	944369
F_pug_23	>gi|915048971|ref|XP_013278479.1|_alpha,alpha-trehalose-phosphate_synthase_(UDP-forming)_[Fonsecaea_	98	505	2	0	1	505	1	505	1.02185e-146	522862200	1	1	1119333000	979580	55776.9	924039
F_pug_24	>gi|915048978|ref|XP_013278480.1|_hypothetical_protein_Z517_11442_[Fonsecaea_pedrosoi_CBS_271.37]	94	420	10	0	1	420	14	433	2.438e-109	398208500	1	969977	851	939985	144330	859875
F_pug_25	>KIY02530.1_hypothetical_protein_Z520_00995_[Fonsecaea_multimorphosa_CBS_102226]	93	975	20	0	1	975	1	975	2.93834e-271	938477600	1	1	2014	941122	33003.3	930044
F_pug_26	>gi|915048992|ref|XP_013278482.1|_hypothetical_protein_Z517_11444_[Fonsecaea_pedrosoi_CBS_271.37]	94	345	6	0	1	345	1	345	7.12948e-89	329610300	1	1	703333300	947038	158824	864538
F_pug_27	>gi|915048999|ref|XP_013278483.1|_hypothetical_protein_Z517_11445_[Fonsecaea_pedrosoi_CBS_271.37]	91	367	10	0	1	367	1	367	1.09086e-92	342462800	1	1	731	917957	170984	834713
F_pug_28	>gi|915049006|ref|XP_013278484.1|_hypothetical_protein_Z517_11446_[Fonsecaea_pedrosoi_CBS_271.37]	93	686	22	9	1	677	1	686	8.78936e-189	663465300	1	1	1422	928400	56000	924271
F_pug_29	>gi|915049013|ref|XP_013278485.1|_hypothetical_protein_Z517_11447_[Fonsecaea_pedrosoi_CBS_271.37]	93	812	38	24	1	788	1	812	2.69002e-222	775266500	1	995098	1662667000	925589	43771	912389
F_pug_30	>gi|915049020|ref|XP_013278486.1|_hypothetical_protein_Z517_11448_[Fonsecaea_pedrosoi_CBS_271.37]	99	479	0	0	1	479	1	479	5.00971e-130	467271300	997917	997917	999666700	989442	33816.4	965229
F_pug_31	>gi|915049027|ref|XP_013278487.1|_hypothetical_protein_Z517_11449_[Fonsecaea_pedrosoi_CBS_271.37]	98	424	3	0	1	424	1	424	8.54286e-124	446211800	1	1	954333300	981488	29288.7	963546
F_pug_32	>gi|915049034|ref|XP_013278488.1|_hypothetical_protein_Z517_11450_[Fonsecaea_pedrosoi_CBS_271.37]	97	518	6	1	1	517	1	518	4.89671e-146	520694300	996146	988550	1114667000	965637	38759.7	944684
F_pug_33	>gi|915049041|ref|XP_013278489.1|_hypothetical_protein_Z517_11451_[Fonsecaea_pedrosoi_CBS_271.37]	83	212	21	16	1	196	1	212	1.30553e-47	191020200	1	1	405	835626	278196	803551
F_pug_34	>gi|915049048|ref|XP_013278490.1|_hypothetical_protein_Z517_11452_[Fonsecaea_pedrosoi_CBS_271.37]	97	721	4	0	1	721	1	721	6.03204e-206	720759500	961333	960053	1545333000	941511	61151.1	896009
F_pug_35	>gi|915049055|ref|XP_013278491.1|_hypothetical_protein_Z517_11453_[Fonsecaea_pedrosoi_CBS_271.37]	95	229	6	0	1	229	1	229	2.22783e-51	203872700	1	1	432666700	944687	171717	891246
F_pug_36	>KIX98947.1_hypothetical_protein_Z520_05408_[Fonsecaea_multimorphosa_CBS_102226]	30	43	19	3	2	41	48	90	7103952	10620780	851064	180672	16666670	156250	3517241	273642
F_pug_37	>gi|915049062|ref|XP_013278492.1|_hypothetical_protein_Z517_11454_[Fonsecaea_pedrosoi_CBS_271.37]	96	466	7	0	1	466	1	466	7.85056e-125	449928200	1	1	962333300	955960	81818.2	908250
F_pug_38	>KIW41660.1_hypothetical_protein_PV06_07197_[Exophiala_oligosperma]	57	351	89	18	1	333	1	343	8.33223e-42	173212500	988131	1	366666700	499546	715278	487300
F_pug_39	>gi|915190449|ref|XP_013320419.1|_hypothetical_protein_PV05_00101_[Exophiala_xenobiotica]	87	451	13	0	1	451	28	478	8.4121e-115	416635600	989035	929897	890666700	895742	323077	684578
F_pug_40	>gi|915049069|ref|XP_013278493.1|_hypothetical_protein_Z517_11455_[Fonsecaea_pedrosoi_CBS_271.37]	96	1308	11	0	1	1308	1	1308	0	1294786000	1	1	2781	970794	24615.4	932796
F_pug_41	>gi|915049076|ref|XP_013278494.1|_hypothetical_protein_Z517_11456_[Fonsecaea_pedrosoi_CBS_271.37]	99	522	1	0	1	522	1	522	2.603e-144	514964800	1	1	1102333000	990120	16806.7	979209
F_pug_42	>KIW28606.1_hypothetical_protein,_variant_[Cladophialophora_immunda]	97	143	1	0	7	149	1	143	3.42553e-32	138836000	959732	1	292666700	930085	80357.1	945670
F_pug_43	>gi|915049097|ref|XP_013278497.1|_hypothetical_protein_Z517_11459_[Fonsecaea_pedrosoi_CBS_271.37]	95	485	12	0	1	485	1	482	2.46656e-135	484924100	1	1	1037667000	947641	47808.8	935805
F_pug_44	>gi|628305453|ref|XP_007760093.1|_ubiquitin_carboxyl-terminal_hydrolase_L3_[Cladophialophora_yegresi	28	75	36	1	44	117	173	242	6922239	12943520	360976	263158	21666670	44951.6	1593023	285340
F_pug_45	>gi|915049111|ref|XP_013278499.1|_hypothetical_protein_Z517_11461_[Fonsecaea_pedrosoi_CBS_271.37]	99	67	1	0	1	67	1	67	9.43239e-12	68689260	1	1	141666700	974771	16949.2	990039
F_pug_46	>gi|915049118|ref|XP_013278500.1|_hypothetical_protein_Z517_11462_[Fonsecaea_pedrosoi_CBS_271.37]	96	237	4	0	1	237	1	237	2.38089e-62	240417100	1	1	511333300	966604	88607.6	927656
F_pug_47	>gi|915049125|ref|XP_013278501.1|_dihydroxy-acid_dehydratase_[Fonsecaea_pedrosoi_CBS_271.37]	98	602	0	0	1	602	1	602	6.30114e-174	613758700	1	1	1315	988970	7604.56	988898
F_pug_48	>gi|915049131|ref|XP_013278502.1|_hypothetical_protein_Z517_11464_[Fonsecaea_pedrosoi_CBS_271.37]	85	431	26	0	1	431	42	470	4.25751e-105	384272100	1	912766	821	846101	342857	625259
F_pug_49	>gi|915049138|ref|XP_013278503.1|_hypothetical_protein_Z517_11465_[Fonsecaea_pedrosoi_CBS_271.37]	87	471	33	0	1	471	1	445	1.25266e-99	366154700	1	1	782	815149	120690	894580
F_pug_50	>gi|915049145|ref|XP_013278504.1|_hypothetical_protein_Z517_11466_[Fonsecaea_pedrosoi_CBS_271.37]	96	314	3	0	1	314	1	314	5.1048e-86	319854800	1	1	682333300	966478	92715.2	926660
F_pug_51	>gi|915049152|ref|XP_013278505.1|_hypothetical_protein_Z517_11467_[Fonsecaea_pedrosoi_CBS_271.37]	97	1486	14	0	1	1486	1	1486	0	1493922000	1	1	3209667000	974891	8955.22	972315
F_pug_52	>gi|915049159|ref|XP_013278506.1|_hypothetical_protein_Z517_11468_[Fonsecaea_pedrosoi_CBS_271.37]	99	578	1	0	1	578	1	578	3.89822e-168	594402500	1	1	1273333000	989894	14814.8	977181
F_pug_53	>KIW28589.1_hypothetical_protein_PV07_08242_[Cladophialophora_immunda]	94	1607	25	1	1	1606	1	1604	0	1589774000	1	972711	3416	950649	18126.9	946369
F_pug_54	>KIH92256.1_hypothetical_protein_SPBR_02616_[Sporothrix_brasiliensis_5110]	21	226	107	4	3	224	174	395	6748.81	23937820	921162	493333	45333330	86239.7	1079208	459930
F_pug_55	>gi|915049182|ref|XP_013278509.1|_hypothetical_protein_Z517_11471_[Fonsecaea_pedrosoi_CBS_271.37]	79	1536	170	12	1	1524	1	1505	0	1198779000	1	1	2574333000	757602	94674.6	616070
F_pug_56	>gi|915049189|ref|XP_013278510.1|_hypothetical_protein_Z517_11472_[Fonsecaea_pedrosoi_CBS_271.37]	87	942	57	0	1	942	1	942	9.61208e-246	853620200	1	1	1831333000	867793	132653	715809
F_pug_57	>gi|915049196|ref|XP_013278511.1|_hypothetical_protein_Z517_11473_[Fonsecaea_pedrosoi_CBS_271.37]	74	231	39	8	1	223	319	539	7.53667e-38	160514900	763699	410019	339333300	500246	859873	343414
F_pug_58	>KIW28578.1_hypothetical_protein_PV07_08231_[Cladophialophora_immunda]	61	219	40	11	4	211	25	237	7.08899e-28	126448000	700337	768953	266	403642	860656	469031
F_pug_59	>gi|915049203|ref|XP_013278512.1|_hypothetical_protein_Z517_11474_[Fonsecaea_pedrosoi_CBS_271.37]	96	1009	24	20	1	989	1	1009	1.94318e-288	995617000	1	1	2137	962613	15923.6	962518
F_pug_60	>gi|915049211|ref|XP_013278513.1|_hypothetical_protein_Z517_11475_[Fonsecaea_pedrosoi_CBS_271.37]	98	247	3	0	1	247	1	247	7.06075e-65	248933800	1	1	529666700	981470	47945.2	962528
F_pug_61	>gi|915049218|ref|XP_013278514.1|_hypothetical_protein_Z517_11476_[Fonsecaea_pedrosoi_CBS_271.37]	98	179	2	0	1	179	1	179	6.87931e-49	194891400	1	1	413333300	980237	55555.6	957035
F_pug_62	>gi|628332429|ref|XP_007744772.1|_hypothetical_protein_A1O5_05986_[Cladophialophora_psammophila_CBS_	20	136	60	2	595	728	1248	1379	79070110	15885660	56683.6	65185.2	28	5268.44	101695	355999
F_pug_63	>gi|915049239|ref|XP_013278517.1|_hypothetical_protein_Z517_11479_[Fonsecaea_pedrosoi_CBS_271.37]	98	489	1	0	1	489	1	489	5.75536e-142	507222400	966403	879496	1085667000	953454	96491.2	885880
F_pug_64	>gi|915049246|ref|XP_013278518.1|_hypothetical_protein_Z517_11480_[Fonsecaea_pedrosoi_CBS_271.37]	96	138	0	0	1	138	1	138	1.10942e-30	135274400	654028	498195	285	631929	355372	773079
F_pug_65	>gi|915049253|ref|XP_013278519.1|_hypothetical_protein_Z517_11481_[Fonsecaea_pedrosoi_CBS_271.37]	82	723	72	36	469	1155	1	722	4.43389e-163	579072400	594291	904762	1240333000	484442	263158	567816
F_pug_66	>gi|915049267|ref|XP_013278521.1|_hypothetical_protein_Z517_11483_[Fonsecaea_pedrosoi_CBS_271.37]	90	84	0	0	1	84	1	84	1.85443e-14	79528710	815534	535032	165	761538	671429	693926
F_pug_67	>gi|915049273|ref|XP_013278522.1|_hypothetical_protein_Z517_11484_[Fonsecaea_pedrosoi_CBS_271.37]	92	628	20	1	31	657	1	627	7.91095e-165	583717900	954338	1	1250333000	869495	188525	748451
F_pug_68	>gi|915049280|ref|XP_013278523.1|_hypothetical_protein_Z517_11485_[Fonsecaea_pedrosoi_CBS_271.37]	94	127	1	0	1	127	1	127	4.26774e-29	128151400	1	1	269666700	961950	216868	872066
F_pug_69	>gi|915049287|ref|XP_013278524.1|_hypothetical_protein_Z517_11486_[Fonsecaea_pedrosoi_CBS_271.37]	95	500	9	0	68	567	1	500	4.4573e-141	504280300	881834	1	1079333000	841914	156398	834720
F_pug_70	>gi|915049294|ref|XP_013278525.1|_hypothetical_protein_Z517_11487_[Fonsecaea_pedrosoi_CBS_271.37]	98	681	7	0	1	681	1	681	5.86388e-205	717198000	1	1	1537667000	980030	32258.1	957218
F_pug_71	>gi|915049308|ref|XP_013278527.1|_hypothetical_protein_Z517_11489_[Fonsecaea_pedrosoi_CBS_271.37]	94	496	3	0	1	496	1	496	2.28978e-128	461851600	1	1	988	953055	114428	884915
F_pug_72	>gi|915049315|ref|XP_013278528.1|_hypothetical_protein_Z517_11490_[Fonsecaea_pedrosoi_CBS_271.37]	97	133	1	0	1	133	1	133	1.74557e-33	142862100	1	1	301333300	979415	82474.2	946667
F_pug_73	>gi|915049322|ref|XP_013278529.1|_hypothetical_protein_Z517_11491_[Fonsecaea_pedrosoi_CBS_271.37]	99	209	0	0	1	209	1	209	4.77754e-55	215796100	1	1	458333300	989921	69444.4	946431
F_pug_74	>gi|915049329|ref|XP_013278530.1|_hypothetical_protein_Z517_11492_[Fonsecaea_pedrosoi_CBS_271.37]	97	347	1	0	1	347	1	347	5.92528e-96	353147400	1	1	754	976684	50000	950029
F_pug_75	>gi|915049336|ref|XP_013278531.1|_hypothetical_protein_Z517_11493_[Fonsecaea_pedrosoi_CBS_271.37]	97	497	3	0	1	497	1	497	1.28577e-136	489414700	995992	905282	1047333000	968557	112108	872668
F_pug_76	>gi|915049345|ref|XP_013278532.1|_hypothetical_protein_Z517_11494_[Fonsecaea_pedrosoi_CBS_271.37]	97	462	4	0	1	462	1	462	2.55875e-131	471452200	1	1	1008667000	969250	55084.8	932194
F_pug_77	>gi|915049352|ref|XP_013278533.1|_hypothetical_protein_Z517_11495_[Fonsecaea_pedrosoi_CBS_271.37]	96	532	2	0	1	532	1	532	7.67111e-150	533391900	1	1	1142	974403	53719	931128
F_pug_78	>gi|915049359|ref|XP_013278534.1|_hypothetical_protein_Z517_11496_[Fonsecaea_pedrosoi_CBS_271.37]	96	220	3	0	1	220	1	220	2.64832e-54	213473300	1	1	453333300	965909	36231.9	972616
F_pug_79	>gi|915049366|ref|XP_013278535.1|_hypothetical_protein_Z517_11497_[Fonsecaea_pedrosoi_CBS_271.37]	91	1166	46	3	1	1163	1	1165	0	1091778000	1	1	2344	901307	96990	790678
F_pug_80	>gi|915049373|ref|XP_013278536.1|_hypothetical_protein_Z517_11498_[Fonsecaea_pedrosoi_CBS_271.37]	79	565	84	26	1	539	1	565	3.76377e-125	451476700	1	1	965666700	765188	323810	645133
F_pug_81	>gi|915049378|ref|XP_013278537.1|_hypothetical_protein_Z517_11499_[Fonsecaea_pedrosoi_CBS_271.37]	78	786	91	8	1	778	1	780	2.91024e-174	615616900	1	1	1319	758336	232558	630518
F_pug_82	>gi|915049385|ref|XP_013278538.1|_hypothetical_protein_Z517_11500_[Fonsecaea_pedrosoi_CBS_271.37]	95	975	14	1	1	974	1	975	5.02028e-271	937703400	1	1	2012333000	953261	40293	935299
F_pug_83	>KIY02587.1_hypothetical_protein_Z520_01052_[Fonsecaea_multimorphosa_CBS_102226]	82	545	41	0	1	545	1	544	4.05872e-138	494524700	992714	1	1058333000	827469	244726	676213
F_pug_84	>KIW12112.1_hypothetical_protein_PV08_09386_[Exophiala_spinifera]	27	64	29	1	219	281	246	306	27810140	13872620	135776	67853.2	23666670	23187.5	563107	398430
F_pug_85	>KIW28544.1_hypothetical_protein_PV07_08199_[Cladophialophora_immunda]	100	266	0	0	1	266	1	266	2.61306e-68	260547500	1	1	554666700	997004	0	1
F_pug_86	>gi|915049413|ref|XP_013278542.1|_hypothetical_protein_Z517_11504_[Fonsecaea_pedrosoi_CBS_271.37]	98	107	1	0	1	107	1	107	1.56248e-22	105853100	1	1	221666700	980826	78947.4	952344
F_pug_87	>gi|915049420|ref|XP_013278543.1|_hypothetical_protein_Z517_11505_[Fonsecaea_pedrosoi_CBS_271.37]	88	640	41	5	4	638	42	674	9.24237e-154	547018600	993740	937778	1171333000	851879	106599	894996
F_pug_88	>gi|915049427|ref|XP_013278544.1|_hypothetical_protein_Z517_11506_[Fonsecaea_pedrosoi_CBS_271.37]	90	566	45	39	1	527	1	566	3.17939e-133	478265600	1	1	1023333000	880918	116162	885750
F_pug_89	>gi|915049434|ref|XP_013278545.1|_hypothetical_protein_Z517_11507_[Fonsecaea_pedrosoi_CBS_271.37]	93	551	13	0	1	551	150	700	9.95828e-149	530140100	1	787143	1135	930582	206349	704433
F_pug_90	>gi|915049441|ref|XP_013278546.1|_hypothetical_protein_Z517_11508_[Fonsecaea_pedrosoi_CBS_271.37]	92	431	9	0	1	431	1	431	3.02449e-113	411215800	1	1	879	939437	98522.2	899686
F_pug_91	>gi|915049447|ref|XP_013278547.1|_hypothetical_protein_Z517_11509_[Fonsecaea_pedrosoi_CBS_271.37]	100	272	0	0	5	276	1	272	4.64631e-72	273090300	985507	1	581666700	982545	32258.1	973772
F_pug_92	>gi|915049454|ref|XP_013278548.1|_hypothetical_protein_Z517_11510_[Fonsecaea_pedrosoi_CBS_271.37]	88	558	24	4	1	554	1	555	9.66289e-142	506603000	1	1	1084333000	887343	148936	812585
F_pug_93	>gi|915049469|ref|XP_013278550.1|_eukaryotic_translation_initiation_factor_3_subunit_I_[Fonsecaea_pe	99	327	0	0	3	329	10	336	3.44235e-91	337197900	993921	973214	719666700	987649	24271.8	974977
F_pug_94	>KIY02598.1_hypothetical_protein_Z520_01063_[Fonsecaea_multimorphosa_CBS_102226]	97	939	4	0	1	939	1	939	2.62263e-268	928567200	1	1	1992667000	978556	3401.36	993622
F_pug_95	>KIY02599.1_hypothetical_protein_Z520_01064_[Fonsecaea_multimorphosa_CBS_102226]	70	682	84	10	31	702	1	682	5.56704e-137	491427800	957265	1	1051667000	670278	281746	565014
F_pug_96	>gi|915049490|ref|XP_013278553.1|_hypothetical_protein_Z517_11515_[Fonsecaea_pedrosoi_CBS_271.37]	94	388	8	0	1	388	1	388	1.69207e-112	408428600	1	1	873	949601	113044	864002
F_pug_97	>gi|915049497|ref|XP_013278554.1|_hypothetical_protein_Z517_11516_[Fonsecaea_pedrosoi_CBS_271.37]	92	447	15	1	1	446	1	447	1.10968e-113	412764300	1	1	882333300	917822	147619	842745
F_pug_98	>gi|915049504|ref|XP_013278555.1|_CDP-diacylglycerol-serine_O-phosphatidyltransferase_[Fonsecaea_ped	98	242	1	0	1	242	1	242	3.96293e-65	249708100	1	1	531333300	989448	86666.7	931628
F_pug_99	>gi|915049511|ref|XP_013278556.1|_H/ACA_ribonucleoprotein_complex_subunit_1_[Fonsecaea_pedrosoi_CBS_	99	165	1	0	47	211	1	165	1.80031e-44	180335600	781990	1	382	765531	90909.1	942652
F_pug_100	>gi|915049518|ref|XP_013278557.1|_threonine-tRNA_ligase_[Fonsecaea_pedrosoi_CBS_271.37]	99	805	0	0	1	805	1	805	1.65661e-245	852381400	1	1	1828667000	994742	9708.74	978604
F_pug_101	>KIW28526.1_hypothetical_protein_PV07_08184_[Cladophialophora_immunda]	94	352	5	0	1	352	1	351	1.43487e-95	351908600	1	1	751333300	946264	71038.2	934797
F_pug_102	>gi|915049532|ref|XP_013278559.1|_hypothetical_protein_Z517_11521_[Fonsecaea_pedrosoi_CBS_271.37]	97	135	1	0	44	178	1	135	1.47039e-32	140229600	758427	1	295666700	711307	330097	804321
F_pug_103	>gi|915188990|ref|XP_013319690.1|_hypothetical_protein_PV05_03581_[Exophiala_xenobiotica]	22	518	259	19	29	527	654	1143	11856.5	26570260	484466	427201	51	21872.8	234875	524230
F_pug_104	>gi|915049560|ref|XP_013278563.1|_hypothetical_protein_Z517_11525_[Fonsecaea_pedrosoi_CBS_271.37]	95	394	6	0	1	394	1	394	1.3036e-106	388917500	1	1	831	957006	153061	849624
F_pug_105	>gi|915049565|ref|XP_013278564.1|_hypothetical_protein_Z517_11526_[Fonsecaea_pedrosoi_CBS_271.37]	97	949	3	0	1	949	1	949	1.29974e-284	982764500	998947	998947	2109333000	978809	16181.2	964243
F_pug_106	>gi|915049572|ref|XP_013278565.1|_hypothetical_protein_Z517_11527_[Fonsecaea_pedrosoi_CBS_271.37]	96	223	5	1	1	222	1	223	2.36009e-60	233603700	1	1	496666700	958816	101449	924553
F_pug_107	>gi|628218123|ref|XP_007719893.1|_hypothetical_protein_A1O1_00786_[Capronia_coronata_CBS_617.96]	20	127	54	2	344	468	812	935	17797150	15730810	166223	96348.1	27666670	16245.8	337121	380761
F_pug_108	>KIX95654.1_hypothetical_protein_Z520_08774_[Fonsecaea_multimorphosa_CBS_102226]	19	270	127	15	133	387	262	523	8550241	16195360	501968	207443	28666670	25473.9	439330	389692
F_pug_109	>KPI35144.1_Triosephosphate_isomerase_[Phialophora_attae]	30	46	18	2	149	192	11	54	108655400	10930480	148148	61624.7	17333330	26584.9	867924	386428
F_pug_110	>KIV89927.1_hypothetical_protein_PV10_07284_[Exophiala_mesophila]	67	574	76	0	3	576	8	579	4.00753e-123	444973000	986254	931596	951666700	704243	359504	471510
F_pug_111	>gi|628312697|ref|XP_007761184.1|_hypothetical_protein_A1O7_09005_[Cladophialophora_yegresii_CBS_114	21	43	17	0	103	145	196	237	43133420	9691689	296552	170732	14666670	45833.3	1701299	314240
F_pug_112	>gi|915166226|ref|XP_013313759.1|_hypothetical_protein_PV05_08767_[Exophiala_xenobiotica]	69	477	53	0	14	490	3	478	1.41413e-97	359496200	973469	995816	767666700	709926	395604	637380
F_pug_113	>gi|915049589|ref|XP_013278568.1|_hypothetical_protein_Z517_11530_[Fonsecaea_pedrosoi_CBS_271.37]	94	521	15	6	1	515	1	520	1.46162e-141	505828700	998062	986717	1082667000	939543	69958.9	909877
F_pug_114	>gi|915049594|ref|XP_013278569.1|_hypothetical_protein_Z517_11531_[Fonsecaea_pedrosoi_CBS_271.37]	93	355	8	0	1	355	6	360	1.97084e-92	341533700	1	986111	729	934615	158974	846608
F_pug_115	>gi|915049602|ref|XP_013278570.1|_hypothetical_protein_Z517_11532_[Fonsecaea_pedrosoi_CBS_271.37]	95	697	16	0	1	697	1	697	1.27879e-197	692886700	1	1	1485333000	948893	44982.7	916337
F_pug_116	>gi|915049635|ref|XP_013278571.1|_hypothetical_protein_Z517_11533_[Fonsecaea_pedrosoi_CBS_271.37]	91	594	17	0	25	618	1	594	3.70241e-165	584647000	961165	1	1252333000	893885	139442	802632
F_pug_117	>gi|915049642|ref|XP_013278572.1|_hypothetical_protein_Z517_11534_[Fonsecaea_pedrosoi_CBS_271.37]	99	1422	2	0	1	1422	1	1422	0	1443596000	1	1	3101333000	988630	8982.04	972656
F_pug_118	>gi|915049651|ref|XP_013278573.1|_hypothetical_protein_Z517_11535_[Fonsecaea_pedrosoi_CBS_271.37]	100	541	0	0	1	541	1	541	1.17012e-157	559406600	1	1	1198	998056	8230.45	989570
F_pug_119	>gi|915049656|ref|XP_013278574.1|_hypothetical_protein_Z517_11536_[Fonsecaea_pedrosoi_CBS_271.37]	97	650	5	0	1	650	1	650	2.27374e-183	645347900	1	1	1383	973715	60975.6	920568
F_pug_120	>gi|915049665|ref|XP_013278575.1|_hypothetical_protein_Z517_11537_[Fonsecaea_pedrosoi_CBS_271.37]	94	446	12	0	1	446	1	446	2.23077e-123	444973000	1	1	951666700	944739	95890.4	893427
F_pug_121	>gi|915049679|ref|XP_013278577.1|_hypothetical_protein_Z517_11539_[Fonsecaea_pedrosoi_CBS_271.37]	91	736	25	1	1	735	331	1065	3.4884e-199	698770900	1	690141	1498	909532	227273	537693
F_pug_122	>gi|915049686|ref|XP_013278578.1|_hypothetical_protein_Z517_11540_[Fonsecaea_pedrosoi_CBS_271.37]	98	532	0	0	1	532	1	532	3.09631e-149	531378900	1	1	1137667000	982724	46082.9	949492
F_pug_123	>gi|915049693|ref|XP_013278579.1|_hypothetical_protein_Z517_11541_[Fonsecaea_pedrosoi_CBS_271.37]	93	435	14	0	1	435	1	435	2.84665e-118	427939600	1	1	915	929248	109649	869939
F_pug_124	>gi|915049700|ref|XP_013278580.1|_hypothetical_protein_Z517_11542_[Fonsecaea_pedrosoi_CBS_271.37]	98	406	1	0	1	406	1	406	2.98788e-113	411061000	1	1	878666700	988006	24875.6	975008
F_pug_125	>gi|915049705|ref|XP_013278581.1|_hypothetical_protein_Z517_11543_[Fonsecaea_pedrosoi_CBS_271.37]	79	186	29	26	1	160	57	242	2.82589e-29	130009600	1	768595	273666700	738974	622807	643322
F_pug_126	>gi|915049709|ref|XP_013278582.1|_hypothetical_protein_Z517_11544_[Fonsecaea_pedrosoi_CBS_271.37]	95	603	8	0	13	615	12	614	1.42036e-169	599357700	980488	982085	1284	935178	95057	854876
F_pug_127	>gi|915049716|ref|XP_013278583.1|_hypothetical_protein_Z517_11545_[Fonsecaea_pedrosoi_CBS_271.37]	85	332	40	36	33	328	1	332	3.68648e-64	247385300	902439	1	526333300	727315	183908	839514
F_pug_128	>gi|915049723|ref|XP_013278584.1|_hypothetical_protein_Z517_11546_[Fonsecaea_pedrosoi_CBS_271.37]	88	563	49	26	4	540	21	580	6.42152e-131	470678000	994444	965517	1007	844326	196581	751250
F_pug_129	>gi|915049730|ref|XP_013278585.1|_hypothetical_protein_Z517_11547_[Fonsecaea_pedrosoi_CBS_271.37]	88	477	19	0	1	477	6	481	9.69408e-126	453025100	1	989605	969	894462	226852	745161
F_pug_130	>gi|915049737|ref|XP_013278586.1|_hypothetical_protein_Z517_11548_[Fonsecaea_pedrosoi_CBS_271.37]	96	586	7	0	1	586	1	586	5.97065e-174	613758700	1	1	1315	967861	74074.1	881513
F_pug_131	>gi|915049744|ref|XP_013278587.1|_hypothetical_protein_Z517_11549_[Fonsecaea_pedrosoi_CBS_271.37]	94	578	10	0	1	578	1	578	1.8832e-164	582169400	998273	998273	1247	949733	68965.5	898084
F_pug_132	>gi|915049751|ref|XP_013278588.1|_hypothetical_protein_Z517_11550_[Fonsecaea_pedrosoi_CBS_271.37]	95	470	7	0	1	470	87	556	4.50972e-134	480898000	997877	843806	1029	960485	167382	797921
F_pug_133	>gi|915049758|ref|XP_013278589.1|_hypothetical_protein_Z517_11551_[Fonsecaea_pedrosoi_CBS_271.37]	96	280	3	0	1	280	1	280	5.40488e-74	279594000	996441	992908	595666700	963862	127168	889247
F_pug_134	>gi|915049765|ref|XP_013278590.1|_hypothetical_protein_Z517_11552_[Fonsecaea_pedrosoi_CBS_271.37]	86	343	25	25	1	318	1	343	4.89225e-72	273554800	1	1	582666700	857704	196629	825427
F_pug_135	>gi|915049772|ref|XP_013278591.1|_hypothetical_protein_Z517_11553_[Fonsecaea_pedrosoi_CBS_271.37]	93	484	14	0	1	484	1	483	3.64641e-132	474394300	1	1	1015	932333	161435	812696
F_pug_136	>KIX03638.1_hypothetical_protein_Z518_07191_[Rhinocladiella_mackenziei_CBS_650.93]	49	1668	387	12	1	1656	2	1629	1.15357e-239	835038300	996390	996938	1791333000	480594	105413	368042
F_pug_137	>EHY52473.1_protein-serine/threonine_kinase_[Exophiala_dermatitidis_NIH/UT8656]	35	51	17	3	315	362	108	156	162474400	12014430	82191.8	42571.7	19666670	15445	473913	375168
F_pug_138	>KIX94780.1_hypothetical_protein_Z520_09470_[Fonsecaea_multimorphosa_CBS_102226]	60	565	103	5	7	566	10	568	2.01429e-102	376065100	985916	978984	803333300	613388	330612	511761
F_pug_139	>gi|915049787|ref|XP_013278593.1|_hypothetical_protein_Z517_11555_[Fonsecaea_pedrosoi_CBS_271.37]	80	665	72	0	1	665	1	625	3.53026e-146	521778200	1	1	1117	738268	210318	688306
F_pug_140	>gi|915049794|ref|XP_013278594.1|_hypothetical_protein_Z517_11556_[Fonsecaea_pedrosoi_CBS_271.37]	87	435	25	1	1	434	1	435	2.95794e-110	401305500	1	1	857666700	868670	216346	770561
F_pug_141	>gi|915049801|ref|XP_013278595.1|_hypothetical_protein_Z517_11557_[Fonsecaea_pedrosoi_CBS_271.37]	87	307	31	29	20	297	1	307	7.72543e-63	242739800	936027	1	516333300	796811	166667	855378
F_pug_142	>gi|915049808|ref|XP_013278596.1|_hypothetical_protein_Z517_11558_[Fonsecaea_pedrosoi_CBS_271.37]	96	552	2	0	5	556	1	552	3.72975e-160	567768500	992806	1	1216	965079	59055.1	917460
F_pug_143	>gi|915049815|ref|XP_013278597.1|_hypothetical_protein_Z517_11559_[Fonsecaea_pedrosoi_CBS_271.37]	95	585	4	0	1	585	1	585	1.42179e-160	569316900	1	1	1219333000	962125	67796.6	916175
F_pug_144	>gi|915049822|ref|XP_013278598.1|_haloacid_dehalogenase,_type_II_[Fonsecaea_pedrosoi_CBS_271.37]	97	236	4	0	1	236	1	235	4.30746e-59	229577600	1	1	488	961892	126761	904216
F_pug_145	>gi|915049829|ref|XP_013278599.1|_hypothetical_protein_Z517_11561_[Fonsecaea_pedrosoi_CBS_271.37]	97	272	3	0	1	272	1	272	2.26761e-73	277426100	1	1	591	977937	72727.3	938619
F_pug_146	>gi|915049836|ref|XP_013278600.1|_hypothetical_protein_Z517_11562_[Fonsecaea_pedrosoi_CBS_271.37]	99	720	0	0	1	720	1	720	4.30075e-214	747703300	1	1	1603333000	991344	7142.86	988095
F_pug_147	>gi|915049843|ref|XP_013278601.1|_hypothetical_protein_Z517_11563_[Fonsecaea_pedrosoi_CBS_271.37]	94	249	5	0	1	249	1	249	3.15957e-68	260083000	1	1	553666700	945361	173913	857593
F_pug_148	>gi|915049850|ref|XP_013278602.1|_hypothetical_protein_Z517_11564_[Fonsecaea_pedrosoi_CBS_271.37]	82	211	13	1	398	607	107	315	2.05377e-47	192568700	345964	663492	408333300	295608	450550	603035
F_pug_149	>gi|915049857|ref|XP_013278603.1|_hypothetical_protein_Z517_11565_[Fonsecaea_pedrosoi_CBS_271.37]	96	717	14	1	1	716	58	774	2.28193e-204	715494700	1	926357	1534	957155	90252.7	847534
F_pug_150	>KIW28500.1_hypothetical_protein_PV07_08159_[Cladophialophora_immunda]	96	207	2	0	1	207	1	207	9.56017e-52	204801800	1	1	434666700	971684	94890.5	929272
F_pug_151	>gi|915049871|ref|XP_013278605.1|_hypothetical_protein_Z517_11567_[Fonsecaea_pedrosoi_CBS_271.37]	98	667	2	0	1	667	1	667	5.10437e-203	710694300	1	1	1523667000	984917	37037	925942
F_pug_152	>gi|915065740|ref|XP_013280821.1|_hypothetical_protein_Z517_09458_[Fonsecaea_pedrosoi_CBS_271.37]	98	621	5	0	1	621	1	621	4.7133e-180	634198800	1	1	1359	978872	32258.1	945790
F_pug_153	>gi|915065747|ref|XP_013280822.1|_hypothetical_protein_Z517_09459_[Fonsecaea_pedrosoi_CBS_271.37]	89	481	25	6	1	475	69	547	5.1817e-121	437540200	1	850799	935666700	888854	228700	734114
F_pug_154	>gi|915065754|ref|XP_013280823.1|_hypothetical_protein_Z517_09461_[Fonsecaea_pedrosoi_CBS_271.37]	100	313	0	0	1	313	1	313	1.48372e-85	318306300	1	1	679	1	0	1
F_pug_155	>KIW14742.1_hypothetical_protein_PV08_07526_[Exophiala_spinifera]	61	164	43	22	1	142	1	164	6.69341e-16	85412980	696078	970414	177666700	376678	1043011	470316
F_pug_156	>gi|667828882|ref|XP_007778610.1|_hypothetical_protein_W97_02520_[Coniosporium_apollinis_CBS_100218]	29	35	10	0	45	79	181	214	18663700	10775630	263158	138211	17	55859.8	2111111	266752
F_pug_157	>gi|628351274|ref|XP_007750760.1|_hypothetical_protein_A1O5_12001_[Cladophialophora_psammophila_CBS_	31	45	18	2	46	88	143	187	27681380	14182320	74782.6	50279.3	24333330	18651	475771	375241
F_pug_158	>gi|915065761|ref|XP_013280824.1|_hypothetical_protein_Z517_09462_[Fonsecaea_pedrosoi_CBS_271.37]	72	277	54	0	1	277	1	255	1.6389e-42	175225600	971930	791926	371	583639	496689	624030
F_pug_159	>gi|915065768|ref|XP_013280825.1|_hypothetical_protein_Z517_09463_[Fonsecaea_pedrosoi_CBS_271.37]	91	359	12	0	6	364	2	359	2.37928e-91	337972100	986264	997214	721333300	901667	174157	844793
F_pug_160	>gi|915065775|ref|XP_013280826.1|_hypothetical_protein_Z517_09464_[Fonsecaea_pedrosoi_CBS_271.37]	98	318	2	0	1	318	1	318	6.42374e-88	326203600	1	1	696	983977	32085.6	969958
F_pug_161	>gi|915065780|ref|XP_013280827.1|_hypothetical_protein_Z517_09465_[Fonsecaea_pedrosoi_CBS_271.37]	88	396	28	7	1	389	1	390	2.19025e-100	368477400	944175	876404	787	821217	217391	770348
F_pug_162	>gi|915065801|ref|XP_013280830.1|_hypothetical_protein_Z517_09468_[Fonsecaea_pedrosoi_CBS_271.37]	82	369	34	6	1	363	1	366	3.64951e-84	314125300	1	1	670	804644	331522	693871
F_pug_163	>KIH93858.1_hypothetical_protein_SPBR_09195_[Sporothrix_brasiliensis_5110]	32	122	54	9	133	245	1026	1144	179719	21305380	301333	95813.2	39666670	45593.9	690722	335124
F_pug_164	>KIW87198.1_hypothetical_protein_Z519_12100_[Cladophialophora_bantiana_CBS_173.52]	80	510	36	0	1	510	1	508	9.11547e-124	446676300	984556	994129	955333300	801454	352174	539965
F_pug_165	>KIW21014.1_hypothetical_protein_PV08_01593_[Exophiala_spinifera]	54	176	47	4	2	173	172	346	2.01936e-19	98265470	950276	411765	205333300	479005	1347826	300268
F_pug_166	>KIX03778.1_hypothetical_protein_Z518_07331_[Rhinocladiella_mackenziei_CBS_650.93]	23	115	57	6	159	267	179	291	48260050	12014430	406716	151678	19666670	32471.1	935065	355394
F_pug_167	>gi|667829502|ref|XP_007778920.1|_hypothetical_protein_W97_02831_[Coniosporium_apollinis_CBS_100218]	27	70	33	3	8	74	970	1039	39110870	14027470	123616	58091.3	24	19522.8	420833	387380
F_pug_168	>KIW36719.1_hypothetical_protein_PV06_11018_[Exophiala_oligosperma]	60	549	117	18	1	531	1	545	1.3596e-83	313351100	1	1	668333300	565905	411215	523256
F_pug_169	>gi|915111662|ref|XP_013287790.1|_hypothetical_protein_Z517_03228_[Fonsecaea_pedrosoi_CBS_271.37]	20	108	49	3	146	250	146	248	7273058	13717770	393258	280654	23333330	38482.7	992481	354874
F_pug_170	>gi|915063293|ref|XP_013280481.1|_hypothetical_protein_Z517_09117_[Fonsecaea_pedrosoi_CBS_271.37]	35	20	6	0	233	252	298	316	63643540	10465940	78431.4	53824.4	16333330	27984	1148760	310985
F_pug_171	>gi|915065817|ref|XP_013280832.1|_hypothetical_protein_Z517_09470_[Fonsecaea_pedrosoi_CBS_271.37]	68	219	36	9	1	210	1	219	4.27941e-34	146268700	1	1	308666700	657204	1029703	448217
F_pug_172	>gi|628317761|ref|XP_007741986.1|_hypothetical_protein_A1O5_03183_[Cladophialophora_psammophila_CBS_	82	233	17	0	1	233	41	270	3.54884e-48	193497800	1	851852	410333300	818484	624000	599623
F_pug_173	>gi|915065833|ref|XP_013280834.1|_hypothetical_protein_Z517_09472_[Fonsecaea_pedrosoi_CBS_271.37]	88	263	9	0	1	263	73	335	2.00082e-60	235152200	897611	627685	500	798297	534591	588590
F_pug_174	>gi|915065840|ref|XP_013280835.1|_hypothetical_protein_Z517_09473_[Fonsecaea_pedrosoi_CBS_271.37]	93	222	3	0	1	222	1	222	1.65524e-55	217499400	1	1	462	936486	239130	825584
F_pug_175	>gi|628330731|ref|XP_007738647.1|_hypothetical_protein_A1O3_10367_[Capronia_epimyces_CBS_606.96]	74	165	15	0	2	166	281	445	2.9514e-29	131403200	816832	313688	276666700	626415	1029197	390211
F_pug_176	>KIW27648.1_hypothetical_protein_PV07_07372_[Cladophialophora_immunda]	24	87	42	3	117	200	369	452	51989470	12169280	215385	136808	20	23382.7	640449	425137
F_pug_177	>gi|915065854|ref|XP_013280837.1|_hypothetical_protein_Z517_09475_[Fonsecaea_pedrosoi_CBS_271.37]	83	364	33	9	1	355	1	364	3.10187e-81	304369800	1	989130	649	815327	390110	643826
F_pug_178	>gi|915065861|ref|XP_013280838.1|_hypothetical_protein_Z517_09476_[Fonsecaea_pedrosoi_CBS_271.37]	96	636	5	0	1	636	1	636	2.57588e-171	605242000	1	1	1296667000	963587	65989.9	935099
F_pug_179	>gi|667836062|ref|XP_007782200.1|_hypothetical_protein_W97_06286_[Coniosporium_apollinis_CBS_100218]	21	136	64	8	323	450	212	342	35055960	14182320	175583	146532	24333330	14831.4	392713	376226
F_pug_180	>KIX97544.1_hypothetical_protein_Z520_06996_[Fonsecaea_multimorphosa_CBS_102226]	97	146	0	0	1	146	1	146	1.72264e-34	146888100	811111	924051	310	810811	247788	839991
F_pug_181	>gi|915065897|ref|XP_013280843.1|_aspartate-semialdehyde_dehydrogenase_[Fonsecaea_pedrosoi_CBS_271.3	99	359	0	0	1	359	1	359	4.29011e-99	363677100	1	1	776666700	992334	24752.5	975005
F_pug_182	>gi|915065904|ref|XP_013280844.1|_hypothetical_protein_Z517_09482_[Fonsecaea_pedrosoi_CBS_271.37]	63	384	71	0	50	433	58	439	1.2064e-62	243359200	774194	866213	517666700	472467	566667	478414
F_pug_183	>gi|915065911|ref|XP_013280845.1|_hypothetical_protein_Z517_09483_[Fonsecaea_pedrosoi_CBS_271.37]	85	314	13	1	2	314	3	315	4.83965e-76	286717000	996815	993651	611	852558	372671	699931
F_pug_184	>gi|915065918|ref|XP_013280846.1|_hypothetical_protein_Z517_09484_[Fonsecaea_pedrosoi_CBS_271.37]	88	478	33	3	1	475	1	467	1.71733e-122	442185700	1	1	945666700	849147	167421	808184
F_pug_185	>gi|915065925|ref|XP_013280847.1|_hypothetical_protein_Z517_09485_[Fonsecaea_pedrosoi_CBS_271.37]	98	1325	4	0	1	1325	1	1325	0	1332569000	1	1	2862333000	987806	5899.7	980841
F_pug_186	>gi|915065932|ref|XP_013280848.1|_glutamine-tRNA_ligase_[Fonsecaea_pedrosoi_CBS_271.37]	98	637	4	0	1	637	1	637	1.30011e-190	669349600	1	1	1434667000	986477	7220.22	988260
F_pug_187	>gi|915065940|ref|XP_013280849.1|_hypothetical_protein_Z517_09487_[Fonsecaea_pedrosoi_CBS_271.37]	99	705	3	0	1	705	1	705	1.92327e-208	728966500	975104	960490	1563	965212	36231.9	940476
F_pug_188	>gi|915066013|ref|XP_013280859.1|_ribosome_biogenesis_protein_NSA2_[Fonsecaea_pedrosoi_CBS_271.37]	100	261	0	0	1	261	1	261	3.43634e-70	266741500	1	1	568	998828	11834.3	989806
F_pug_189	>gi|915066006|ref|XP_013280858.1|_hypothetical_protein_Z517_09496_[Fonsecaea_pedrosoi_CBS_271.37]	96	318	5	0	2	319	7	322	4.04598e-87	323571200	996865	981366	690333300	950000	72538.9	929998
F_pug_190	>gi|915065998|ref|XP_013280857.1|_hypothetical_protein_Z517_09495_[Fonsecaea_pedrosoi_CBS_271.37]	92	1288	75	49	1	1239	1	1280	0	1136994000	1	1	2441333000	900529	24096.4	927160
F_pug_191	>KIH93127.1_osomolarity_two-component_system,_sensor_histidine_kinase_SLN1_[Sporothrix_brasiliensis_	26	133	62	4	637	765	1141	1266	1409985	20066590	105478	99526.1	37	13405.8	257840	407687
F_pug_192	>gi|915065982|ref|XP_013280855.1|_hypothetical_protein_Z517_09493_[Fonsecaea_pedrosoi_CBS_271.37]	92	738	17	0	1	738	1	738	1.91887e-203	712397700	1	1	1527333000	929789	137500	821353
F_pug_193	>gi|915065975|ref|XP_013280854.1|_hypothetical_protein_Z517_09492_[Fonsecaea_pedrosoi_CBS_271.37]	97	582	6	0	1	582	1	582	7.29963e-174	613449000	1	1	1314333000	976232	40590.4	935876
F_pug_194	>gi|915065968|ref|XP_013280853.1|_hypothetical_protein_Z517_09491_[Fonsecaea_pedrosoi_CBS_271.37]	87	1073	56	2	1	1071	1	1069	9.56448e-276	953652800	1	1	2046667000	870798	135888	730795
F_pug_195	>gi|915065961|ref|XP_013280852.1|_hypothetical_protein_Z517_09490_[Fonsecaea_pedrosoi_CBS_271.37]	78	414	52	19	1	395	1	413	1.88893e-86	322022700	997475	997584	687	761078	386740	648187
F_pug_196	>gi|915065954|ref|XP_013280851.1|_hypothetical_protein_Z517_09489_[Fonsecaea_pedrosoi_CBS_271.37]	89	600	35	2	1	598	1	589	1.983e-153	545625000	1	1	1168333000	865860	97561	869391
F_pug_197	>gi|915065947|ref|XP_013280850.1|_hypothetical_protein_Z517_09488_[Fonsecaea_pedrosoi_CBS_271.37]	86	430	27	3	1	427	1	430	2.26856e-102	375136000	981609	975057	801333300	847075	278947	736571
F_pug_198	>gi|915066020|ref|XP_013280860.1|_hypothetical_protein_Z517_09498_[Fonsecaea_pedrosoi_CBS_271.37]	91	881	25	0	1	881	1	881	3.73984e-247	858110800	1	1	1841	918052	61290.3	853849
F_pug_199	>gi|915066027|ref|XP_013280861.1|_nitrite_reductase_[NAD(P)H],_large_subunit_[Fonsecaea_pedrosoi_CBS	94	1125	26	0	1	1125	1	1120	0	1108038000	1	1	2379	944798	47468.3	880234
F_pug_200	>gi|915066034|ref|XP_013280862.1|_hypothetical_protein_Z517_09500_[Fonsecaea_pedrosoi_CBS_271.37]	87	413	25	14	1	399	55	464	5.11463e-104	380555700	1	883621	813	878919	200957	786652
F_pug_201	>KIW89825.1_hypothetical_protein_Z519_09254_[Cladophialophora_bantiana_CBS_173.52]	24	289	136	9	377	656	123	396	1073979	19756890	406386	198407	36333330	23877.3	359848	343797
F_pug_202	>gi|671179857|ref|XP_008730390.1|_hypothetical_protein_G647_07856_[Cladophialophora_carrionii_CBS_16	32	75	34	5	21	90	388	461	3563011	14182320	760870	102778	24333330	123729	2203125	351686
F_pug_203	>gi|628249437|ref|XP_007724915.1|_hypothetical_protein_A1O1_05841_[Capronia_coronata_CBS_617.96]	74	162	17	0	1	162	93	254	9.46518e-29	128925600	704348	609023	271333300	526180	1	417210
F_pug_204	>gi|915066050|ref|XP_013280864.1|_hypothetical_protein_Z517_09502_[Fonsecaea_pedrosoi_CBS_271.37]	87	125	6	0	1	125	92	216	1.60609e-27	123660800	1	578704	260	891429	1081395	508480
F_pug_205	>gi|915066057|ref|XP_013280865.1|_hypothetical_protein_Z517_09503_[Fonsecaea_pedrosoi_CBS_271.37]	74	469	59	9	1	460	1	468	3.04999e-95	351908600	991379	826855	751333300	726394	339713	629248
F_pug_206	>KIW48326.1_hypothetical_protein_PV06_00928_[Exophiala_oligosperma]	25	96	42	1	3	97	256	348	985130	16040510	593750	224096	28333330	79217.1	1521739	317584
F_pug_207	>gi|915066064|ref|XP_013280866.1|_aspartate-tRNA(Asn)_ligase_[Fonsecaea_pedrosoi_CBS_271.37]	95	910	12	0	1	910	1	910	5.99301e-262	907352900	1	1	1947	956287	55016.2	871583
F_pug_208	>ERT02781.1_dihydrolipoyl_dehydrogenase_[Sporothrix_schenckii_ATCC_58251]	35	66	29	1	213	277	177	235	117488300	11859580	137712	63783.8	19333330	18583.8	479452	434200
F_pug_209	>gi|915066071|ref|XP_013280867.1|_hypothetical_protein_Z517_09505_[Fonsecaea_pedrosoi_CBS_271.37]	90	1515	74	29	1	1486	1	1508	0	1365552000	1	1	2933333000	890058	58823.5	775477
F_pug_210	>gi|915066078|ref|XP_013280868.1|_hypothetical_protein_Z517_09506_[Fonsecaea_pedrosoi_CBS_271.37]	68	514	115	58	1	456	1	484	1.44399e-70	269838500	940206	958416	574666700	521950	339450	600906
F_pug_211	>gi|915066085|ref|XP_013280869.1|_hypothetical_protein_Z517_09507_[Fonsecaea_pedrosoi_CBS_271.37]	77	510	72	6	1	504	1	504	2.73047e-111	405176700	998020	998020	866	726713	314286	654820
F_pug_212	>gi|915066095|ref|XP_013280870.1|_hypothetical_protein_Z517_09508_[Fonsecaea_pedrosoi_CBS_271.37]	96	428	5	0	1	428	1	428	1.88736e-108	395266400	1	1	844666700	962766	51136.4	954634
F_pug_213	>gi|915066102|ref|XP_013280871.1|_hypothetical_protein_Z517_09509_[Fonsecaea_pedrosoi_CBS_271.37]	99	567	2	0	1	567	1	567	1.68569e-167	592234600	1	1	1268667000	992438	18656.7	971582
F_pug_214	>gi|915066111|ref|XP_013280872.1|_hypothetical_protein_Z517_09510_[Fonsecaea_pedrosoi_CBS_271.37]	96	498	5	0	1	498	1	498	1.85819e-139	498705700	1	1	1067333000	971186	70175.4	917524
F_pug_215	>KIW25775.1_glucosamine-6-phosphate_deaminase_[Cladophialophora_immunda]	97	345	1	1	1	344	1	345	1.8302e-92	341533700	1	1	729	977212	79207.9	919838
F_pug_216	>gi|915066128|ref|XP_013280874.1|_hypothetical_protein_Z517_09512_[Fonsecaea_pedrosoi_CBS_271.37]	98	902	4	0	1	902	1	902	8.65278e-258	893571300	991209	966774	1917333000	969983	38709.7	910364
F_pug_217	>gi|915066133|ref|XP_013280875.1|_hypothetical_protein_Z517_09513_[Fonsecaea_pedrosoi_CBS_271.37]	98	605	5	0	1	605	1	605	1.6219e-179	632340600	1	1	1355	984738	41322.3	947424
F_pug_218	>KIW32532.1_hypothetical_protein,_variant_[Cladophialophora_immunda]	22	431	204	30	23	423	714	1128	23373230	15885660	427050	275382	28	13278.5	280702	353804
F_pug_219	>gi|915052517|ref|XP_013278979.1|_hypothetical_protein_Z517_11943_[Fonsecaea_pedrosoi_CBS_271.37]	78	193	15	0	121	313	187	379	1.16757e-38	162837600	601246	507895	344333300	481361	741497	457046
F_pug_220	>gi|915066173|ref|XP_013280880.1|_hypothetical_protein_Z517_09518_[Fonsecaea_pedrosoi_CBS_271.37]	81	785	73	3	109	890	37	819	4.86796e-183	645038200	878652	954878	1382333000	700388	200730	637103
F_pug_221	>EHY60792.1_hypothetical_protein_HMPREF1120_08736_[Exophiala_dermatitidis_NIH/UT8656]	80	430	26	0	1	430	1	430	4.23247e-103	377613500	972851	953437	806666700	807474	389423	571061
F_pug_222	>gi|915188656|ref|XP_013319523.1|_hypothetical_protein_PV05_03429_[Exophiala_xenobiotica]	50	487	139	7	25	504	58	478	4.71188e-39	165160400	937500	875260	349333300	311998	415000	567518
F_pug_223	>gi|915066218|ref|XP_013280886.1|_ribulose-phosphate_3-epimerase_[Fonsecaea_pedrosoi_CBS_271.37]	90	259	24	23	1	236	1	259	2.1551e-56	220751200	1	1	469	875000	89172	928810
F_pug_224	>gi|915066225|ref|XP_013280887.1|_hypothetical_protein_Z517_09525_[Fonsecaea_pedrosoi_CBS_271.37]	96	412	4	0	1	412	1	412	2.40789e-119	431346200	1	1	922333300	969516	90047.4	904197
F_pug_225	>gi|915066232|ref|XP_013280888.1|_hypothetical_protein_Z517_09526_[Fonsecaea_pedrosoi_CBS_271.37]	94	202	4	0	1	202	66	267	6.38434e-50	199072300	1	756554	422333300	953348	360000	793399
F_pug_226	>gi|915066239|ref|XP_013280889.1|_hypothetical_protein_Z517_09527_[Fonsecaea_pedrosoi_CBS_271.37]	98	124	0	0	1	124	1	124	9.50462e-31	133571100	1	1	281333300	987134	74074.1	954504
F_pug_227	>gi|915066246|ref|XP_013280890.1|_hypothetical_protein_Z517_09528_[Fonsecaea_pedrosoi_CBS_271.37]	90	912	30	2	1	910	1	908	3.01396e-241	838599800	991285	995614	1799	899200	39007.1	932799
F_pug_228	>gi|915066253|ref|XP_013280891.1|_hypothetical_protein_Z517_09529_[Fonsecaea_pedrosoi_CBS_271.37]	88	286	12	1	32	316	15	300	8.1789e-70	265967200	901899	953333	566333300	810592	241176	794986
F_pug_229	>gi|915066260|ref|XP_013280892.1|_hypothetical_protein_Z517_09530_[Fonsecaea_pedrosoi_CBS_271.37]	97	1119	8	0	1	1119	1	1119	0	1125845000	1	1	2417333000	975124	41269.8	898216
F_pug_230	>gi|915066268|ref|XP_013280893.1|_hypothetical_protein_Z517_09531_[Fonsecaea_pedrosoi_CBS_271.37]	96	272	2	0	1	272	78	349	1.55943e-69	265038100	1	779370	564333300	963026	243902	807524
F_pug_231	>gi|915066275|ref|XP_013280894.1|_hypothetical_protein_Z517_09532_[Fonsecaea_pedrosoi_CBS_271.37]	83	118	3	0	1	118	1	118	2.47252e-23	108795200	1	1	228	871338	540540	720122
F_pug_232	>gi|915066282|ref|XP_013280895.1|_hypothetical_protein_Z517_09533_[Fonsecaea_pedrosoi_CBS_271.37]	98	552	1	0	1	552	1	552	1.0008e-164	582943700	1	1	1248667000	988390	18797	971927
F_pug_233	>gi|915066310|ref|XP_013280899.1|_hypothetical_protein_Z517_09537_[Fonsecaea_pedrosoi_CBS_271.37]	95	574	21	17	548	1104	1	574	4.92301e-153	545160500	504529	1	1167333000	480912	246269	621604
F_pug_234	>ERT01232.1_hypothetical_protein_HMPREF1624_02474_[Sporothrix_schenckii_ATCC_58251]	19	653	308	15	29	666	746	1362	3885384	18827800	649694	335144	34333330	15689.3	288732	333983
F_pug_235	>gi|915066316|ref|XP_013280900.1|_hypothetical_protein_Z517_09538_[Fonsecaea_pedrosoi_CBS_271.37]	88	2220	111	0	1	2220	1	2206	0	2033417000	1	1	4371	876420	30054.6	799962
F_pug_236	>gi|915066323|ref|XP_013280901.1|_hypothetical_protein_Z517_09539_[Fonsecaea_pedrosoi_CBS_271.37]	89	624	45	0	84	707	2	596	1.47101e-152	542992600	882602	998322	1162667000	730624	202335	688941
F_pug_237	>gi|915066337|ref|XP_013280903.1|_hypothetical_protein_Z517_09541_[Fonsecaea_pedrosoi_CBS_271.37]	82	558	54	22	1	536	1	558	2.33914e-120	435527200	1	1	931333300	806815	257778	688289
F_pug_238	>gi|915066344|ref|XP_013280904.1|_hypothetical_protein_Z517_09542_[Fonsecaea_pedrosoi_CBS_271.37]	94	631	13	0	1	631	1	629	4.72627e-164	581085500	1	1	1244667000	929781	74766.4	919893
F_pug_239	>gi|915066351|ref|XP_013280905.1|_hypothetical_protein_Z517_09543_[Fonsecaea_pedrosoi_CBS_271.37]	84	168	15	7	1	161	1	166	1.5578e-31	136977800	1	1	288666700	807083	297872	821450
F_pug_240	>gi|915189578|ref|XP_013319984.1|_hypothetical_protein_PV05_03852_[Exophiala_xenobiotica]	61	528	103	2	1	526	1	511	2.58241e-80	302976200	894558	725852	646	502463	468421	542975
F_pug_241	>gi|915066363|ref|XP_013280907.1|_hypothetical_protein_Z517_09545_[Fonsecaea_pedrosoi_CBS_271.37]	89	218	10	6	1	212	1	218	5.80176e-49	195665700	1	1	415	889286	218750	846710
F_pug_242	>gi|915066419|ref|XP_013280915.1|_hypothetical_protein_Z517_09553_[Fonsecaea_pedrosoi_CBS_271.37]	83	163	12	0	18	180	1	161	8.08416e-34	145184800	867021	738532	306333300	714619	930000	502415
F_pug_243	>gi|915066426|ref|XP_013280916.1|_hypothetical_protein_Z517_09554_[Fonsecaea_pedrosoi_CBS_271.37]	96	1236	13	0	1	1236	1	1236	0	1209309000	1	1	2597	964949	37974.7	905359
F_pug_244	>gi|915066433|ref|XP_013280917.1|_hypothetical_protein_Z517_09555_[Fonsecaea_pedrosoi_CBS_271.37]	94	354	2	0	1	354	1	354	2.87967e-98	360889800	1	1	770666700	959734	123153	874446
F_pug_245	>gi|915066440|ref|XP_013280918.1|_hypothetical_protein_Z517_09556_[Fonsecaea_pedrosoi_CBS_271.37]	98	924	4	1	5	927	24	946	1.02351e-262	909985300	995685	975687	1952667000	975520	6472.49	985775
F_pug_246	>gi|915066447|ref|XP_013280919.1|_hypothetical_protein_Z517_09557_[Fonsecaea_pedrosoi_CBS_271.37]	93	322	7	2	1	320	1	322	4.20656e-83	310254100	996885	987730	661666700	943441	134832	879683
F_pug_247	>ERS98575.1_hypothetical_protein_HMPREF1624_05360_[Sporothrix_schenckii_ATCC_58251]	22	251	126	11	52	291	549	795	52532970	13098370	538117	239109	22	22081	647668	349570
F_pug_248	>gi|915066461|ref|XP_013280921.1|_hypothetical_protein_Z517_09559_[Fonsecaea_pedrosoi_CBS_271.37]	92	415	9	0	1	415	1	414	1.19742e-111	405796100	1	1	867333300	929950	177340	818367
F_pug_249	>gi|915066468|ref|XP_013280922.1|_hypothetical_protein_Z517_09560_[Fonsecaea_pedrosoi_CBS_271.37]	88	437	29	2	1	435	1	435	1.63457e-111	405486400	1	1	866666700	871606	177885	812235
F_pug_250	>KIW35926.1_hypothetical_protein_PV06_11752_[Exophiala_oligosperma]	60	314	61	17	6	302	6	316	7.55311e-46	186374700	980198	981073	395	563749	707483	479948
F_pug_251	>gi|915066475|ref|XP_013280923.1|_hypothetical_protein_Z517_09561_[Fonsecaea_pedrosoi_CBS_271.37]	98	280	0	0	1	280	1	280	6.8875e-77	289194600	1	1	616333300	986133	43956	959774
F_pug_252	>gi|915066482|ref|XP_013280924.1|_aspartyl/glutamyl-tRNA(Asn/Gln)_amidotransferase,_C_subunit_[Fonse	92	253	8	1	1	252	1	252	4.06492e-61	236545900	976744	992126	503	897146	161972	878244
F_pug_253	>gi|915066489|ref|XP_013280925.1|_hypothetical_protein_Z517_09563_[Fonsecaea_pedrosoi_CBS_271.37]	100	292	0	0	1	292	1	292	5.11864e-78	293065800	1	1	624666700	995749	12121.2	989737
F_pug_254	>gi|915066496|ref|XP_013280926.1|_hypothetical_protein_Z517_09564_[Fonsecaea_pedrosoi_CBS_271.37]	97	807	4	0	1	807	1	807	1.52612e-241	839219200	1	1	1800333000	976496	34364.3	935512
F_pug_255	>gi|915066503|ref|XP_013280927.1|_protein_GZF3_[Fonsecaea_pedrosoi_CBS_271.37]	97	266	3	0	1	266	1	266	5.11809e-73	276187300	1	1	588333300	969780	53892.2	954114
F_pug_256	>gi|915066510|ref|XP_013280928.1|_hypothetical_protein_Z517_09566_[Fonsecaea_pedrosoi_CBS_271.37]	93	576	12	0	1	576	1	576	5.90021e-159	563897200	1	1	1207667000	939088	82352.9	882826
F_pug_257	>gi|915066517|ref|XP_013280929.1|_hypothetical_protein_Z517_09567_[Fonsecaea_pedrosoi_CBS_271.37]	94	370	6	0	3	372	6	372	3.47679e-91	337507600	994624	986559	720333300	925482	133721	884125
F_pug_258	>gi|915066524|ref|XP_013280930.1|_hypothetical_protein_Z517_09568_[Fonsecaea_pedrosoi_CBS_271.37]	96	747	7	0	498	1244	8	753	1.35642e-209	733612000	600482	990704	1573	572694	272727	638798
F_pug_259	>gi|915066536|ref|XP_013280932.1|_hypothetical_protein_Z517_09570_[Fonsecaea_pedrosoi_CBS_271.37]	97	286	1	0	1	286	1	286	1.88802e-76	287801000	1	1	613333300	976127	64935.1	948172
F_pug_260	>gi|915066543|ref|XP_013280933.1|_hypothetical_protein_Z517_09571_[Fonsecaea_pedrosoi_CBS_271.37]	98	573	1	0	1	573	61	633	6.02079e-162	573962400	1	905213	1229333000	986888	74688.8	906189
F_pug_261	>KIW23202.1_hypothetical_protein_PV07_11422_[Cladophialophora_immunda]	32	60	26	1	17	75	169	226	7789766	13872620	261062	112186	23666670	45865.6	1104000	331701
F_pug_262	>gi|915066550|ref|XP_013280934.1|_hypothetical_protein_Z517_09572_[Fonsecaea_pedrosoi_CBS_271.37]	93	86	4	0	1	86	242	327	5.00003e-17	89129360	945055	231183	185666700	881329	1974026	399535
F_pug_263	>gi|915066557|ref|XP_013280935.1|_hypothetical_protein_Z517_09573_[Fonsecaea_pedrosoi_CBS_271.37]	95	602	10	0	1	602	26	627	6.53218e-165	583872800	998342	958599	1250667000	960574	152542	807235
F_pug_264	>gi|915066564|ref|XP_013280936.1|_hypothetical_protein_Z517_09574_[Fonsecaea_pedrosoi_CBS_271.37]	93	254	4	0	1	254	1	254	1.43623e-62	241346200	1	1	513333300	936740	180000	860392
F_pug_265	>gi|915066571|ref|XP_013280937.1|_hypothetical_protein_Z517_09575_[Fonsecaea_pedrosoi_CBS_271.37]	81	418	59	32	154	539	1	398	4.44766e-76	287955800	716141	1	613666700	505630	372449	643782
F_pug_266	>gi|915066578|ref|XP_013280938.1|_hypothetical_protein_Z517_09576_[Fonsecaea_pedrosoi_CBS_271.37]	90	414	16	2	1	412	4	415	2.07989e-107	391704800	1	992771	837	909453	190955	808663
F_pug_267	>gi|915066592|ref|XP_013280940.1|_hypothetical_protein_Z517_09578_[Fonsecaea_pedrosoi_CBS_271.37]	95	126	2	0	1	126	1	126	1.22878e-28	126602900	1	1	266333300	958034	136842	913808
F_pug_268	>gi|915066599|ref|XP_013280941.1|_hypothetical_protein_Z517_09579_[Fonsecaea_pedrosoi_CBS_271.37]	97	556	3	0	1	556	1	556	1.82196e-153	545625000	956971	998205	1168333000	934667	109091	878277
F_pug_269	>gi|915066606|ref|XP_013280942.1|_hypothetical_protein_Z517_09580_[Fonsecaea_pedrosoi_CBS_271.37]	87	414	37	29	1	385	1	413	5.45672e-93	343701600	1	1	733666700	856087	131980	869924
F_pug_270	>gi|915066615|ref|XP_013280943.1|_hypothetical_protein_Z517_09581_[Fonsecaea_pedrosoi_CBS_271.37]	97	542	1	0	2	543	8	549	3.43844e-152	541289200	998158	973070	1159	977509	20920.5	973944
F_pug_271	>gi|915066620|ref|XP_013280944.1|_hypothetical_protein_Z517_09582_[Fonsecaea_pedrosoi_CBS_271.37]	97	594	4	1	1	593	1	594	2.53173e-165	585266400	948800	962723	1253667000	922040	110170	863360
F_pug_272	>ERS99967.1_hypothetical_protein_HMPREF1624_03336_[Sporothrix_schenckii_ATCC_58251]	26	156	80	2	109	262	1075	1217	19339830	16505060	147087	83236.3	29333330	12569.6	246479	463784
F_pug_273	>KPI44564.1_hypothetical_protein_AB675_8502_[Phialophora_attae]	30	84	44	4	2	81	65	146	13804160	13408070	248447	175966	22666670	30276	884354	352921
F_pug_274	>EHY57076.1_hypothetical_protein_HMPREF1120_05126_[Exophiala_dermatitidis_NIH/UT8656]	79	494	55	2	1	492	1	476	6.21356e-107	390620900	980080	991667	834666700	735173	314815	638700
F_pug_275	>gi|915066640|ref|XP_013280948.1|_hypothetical_protein_Z517_09586_[Fonsecaea_pedrosoi_CBS_271.37]	94	586	7	0	1	586	1	586	5.23137e-169	597344700	998296	998296	1279667000	955450	104089	833341
F_pug_276	>gi|915066645|ref|XP_013280949.1|_hypothetical_protein_Z517_09587_[Fonsecaea_pedrosoi_CBS_271.37]	96	349	5	0	1	349	1	349	1.7006e-101	371574400	1	1	793666700	962798	137755	864861
F_pug_277	>gi|915066653|ref|XP_013280950.1|_hypothetical_protein_Z517_09588_[Fonsecaea_pedrosoi_CBS_271.37]	97	168	0	0	1	168	1	168	1.31095e-44	180490400	1	1	382333300	987091	98360.7	930842
F_pug_278	>gi|915066662|ref|XP_013280951.1|_hypothetical_protein_Z517_09589_[Fonsecaea_pedrosoi_CBS_271.37]	95	515	5	1	1	514	1	515	5.7429e-141	503815700	1	1	1078333000	957951	141552	840635
F_pug_279	>gi|915066669|ref|XP_013280952.1|_hypothetical_protein_Z517_09590_[Fonsecaea_pedrosoi_CBS_271.37]	92	309	5	0	1	309	1	309	4.27303e-83	310099300	1	1	661333300	936291	177778	841559
F_pug_280	>gi|915066676|ref|XP_013280953.1|_hypothetical_protein_Z517_09591_[Fonsecaea_pedrosoi_CBS_271.37]	96	195	2	0	1	195	1	195	1.89031e-48	194272000	758755	874440	412	728344	345865	760111
F_pug_281	>gi|915066682|ref|XP_013280954.1|_hypothetical_protein_Z517_09592_[Fonsecaea_pedrosoi_CBS_271.37]	98	342	1	0	1	342	1	342	2.04478e-99	364606200	1	1	778666700	980277	50505.1	949995
F_pug_282	>gi|915066691|ref|XP_013280955.1|_hypothetical_protein_Z517_09593_[Fonsecaea_pedrosoi_CBS_271.37]	97	522	8	0	199	720	1	522	7.77552e-151	537108300	723994	998088	1150	699939	198347	755527
F_pug_283	>gi|915066698|ref|XP_013280956.1|_hypothetical_protein_Z517_09594_[Fonsecaea_pedrosoi_CBS_271.37]	98	484	1	0	1	484	1	484	5.51559e-140	500563900	973843	901304	1071333000	954559	90909.1	882510
F_pug_284	>gi|915066705|ref|XP_013280957.1|_hypothetical_protein_Z517_09595_[Fonsecaea_pedrosoi_CBS_271.37]	96	497	5	0	1	497	1	497	1.21703e-137	492666600	1	1	1054333000	964623	90909.1	882240
F_pug_285	>gi|915066714|ref|XP_013280958.1|_hypothetical_protein_Z517_09596_[Fonsecaea_pedrosoi_CBS_271.37]	97	608	4	0	1	608	1	608	7.30257e-170	600286800	1	1	1286	973751	56680.2	924935
F_pug_286	>gi|915066721|ref|XP_013280959.1|_hypothetical_protein_Z517_09597_[Fonsecaea_pedrosoi_CBS_271.37]	93	122	0	0	1	122	1	122	9.38942e-27	120254100	1	1	252666700	965605	202381	879574
F_pug_287	>gi|915066728|ref|XP_013280960.1|_hypothetical_protein_Z517_09598_[Fonsecaea_pedrosoi_CBS_271.37]	96	634	4	1	1	633	1	634	4.75766e-186	654174300	1	1	1402	974739	57761.7	903144
F_pug_288	>gi|915066733|ref|XP_013280961.1|_hypothetical_protein_Z517_09599_[Fonsecaea_pedrosoi_CBS_271.37]	93	344	10	0	1	344	1	344	1.0164e-91	339056100	1	1	723666700	934567	123077	880316
F_pug_289	>gi|915066740|ref|XP_013280962.1|_hypothetical_protein_Z517_09600_[Fonsecaea_pedrosoi_CBS_271.37]	88	302	23	0	1	302	1	280	4.18911e-63	243514100	1	1	518	799383	176471	850720
F_pug_290	>gi|915185711|ref|XP_013318076.1|_hypothetical_protein_PV05_06038_[Exophiala_xenobiotica]	26	86	41	4	267	348	40	122	176326900	11395030	152134	94211.1	18333330	15813.7	476190	471205
F_pug_291	>EHY60848.1_non-specific_serine/threonine_protein_kinase_[Exophiala_dermatitidis_NIH/UT8656]	56	402	112	52	1	350	1	382	6.66966e-35	150604500	935829	987080	318	383903	613497	498344
F_pug_292	>gi|915066761|ref|XP_013280965.1|_hypothetical_protein_Z517_09603_[Fonsecaea_pedrosoi_CBS_271.37]	95	556	22	19	1	537	1	556	6.60769e-148	527043100	1	998205	1128333000	942372	30188.7	954772
F_pug_293	>gi|915066768|ref|XP_013280966.1|_hypothetical_protein_Z517_09604_[Fonsecaea_pedrosoi_CBS_271.37]	92	317	18	0	1	317	1	302	4.12286e-80	300188900	1	1	640	870354	116667	895675
F_pug_294	>gi|915066775|ref|XP_013280967.1|_hypothetical_protein_Z517_09605_[Fonsecaea_pedrosoi_CBS_271.37]	98	568	2	0	1	568	1	568	2.83499e-171	604777400	1	1	1295667000	987049	14705.9	976992
F_pug_295	>gi|915066782|ref|XP_013280968.1|_hypothetical_protein_Z517_09606_[Fonsecaea_pedrosoi_CBS_271.37]	95	266	7	0	1	266	1	262	2.7081e-66	253889000	963768	996198	540333300	897067	129032	897461
F_pug_296	>gi|915066789|ref|XP_013280969.1|_hypothetical_protein_Z517_09607_[Fonsecaea_pedrosoi_CBS_271.37]	89	581	58	12	1	569	1	538	5.74057e-138	494060200	1	1	1057333000	803648	100402	863545
F_pug_297	>gi|915066796|ref|XP_013280970.1|_hypothetical_protein_Z517_09608_[Fonsecaea_pedrosoi_CBS_271.37]	95	648	13	0	1	648	1	648	2.80087e-183	645038200	1	1	1382333000	952020	76363.6	872338
F_pug_298	>gi|915066803|ref|XP_013280971.1|_hypothetical_protein_Z517_09609_[Fonsecaea_pedrosoi_CBS_271.37]	97	594	6	0	1	594	1	594	3.96184e-165	584492200	1	1	1252	970794	81300.8	891874
F_pug_299	>gi|915066811|ref|XP_013280972.1|_hypothetical_protein_Z517_09610_[Fonsecaea_pedrosoi_CBS_271.37]	96	515	6	0	1	515	1	515	2.82484e-146	521468500	994208	994208	1116333000	955220	91633.5	873005
F_pug_300	>gi|915066816|ref|XP_013280973.1|_hypothetical_protein_Z517_09611_[Fonsecaea_pedrosoi_CBS_271.37]	97	355	5	0	1	355	1	351	1.78962e-106	388143300	1	1	829333300	967717	56603.8	939760
F_pug_301	>gi|915066823|ref|XP_013280974.1|_hypothetical_protein_Z517_09612_[Fonsecaea_pedrosoi_CBS_271.37]	95	149	1	0	1	149	1	149	1.23123e-38	160360000	1	961290	339	963068	196581	867985
F_pug_302	>gi|915066830|ref|XP_013280975.1|_hypothetical_protein_Z517_09613_[Fonsecaea_pedrosoi_CBS_271.37]	95	614	7	0	1	614	1	614	1.56276e-171	605861400	1	1	1298	959350	134694	818722
F_pug_303	>gi|915066837|ref|XP_013280976.1|_chlorophyll_synthesis_pathway_protein_BchC_[Fonsecaea_pedrosoi_CBS	95	356	3	0	1	356	1	356	3.48687e-97	357328300	988889	997199	763	943140	130890	875086
F_pug_304	>gi|915066844|ref|XP_013280977.1|_hypothetical_protein_Z517_09615_[Fonsecaea_pedrosoi_CBS_271.37]	97	249	2	0	1	249	1	249	5.51476e-64	245991700	1	1	523333300	976368	95541.4	922429
F_pug_305	>gi|915066851|ref|XP_013280978.1|_hypothetical_protein_Z517_09616_[Fonsecaea_pedrosoi_CBS_271.37]	97	359	2	0	1	359	1	359	8.48869e-102	372658400	1	1	796	978288	79207.9	919838
F_pug_306	>gi|915066858|ref|XP_013280979.1|_hypothetical_protein_Z517_09617_[Fonsecaea_pedrosoi_CBS_271.37]	93	532	22	1	65	595	105	636	8.53143e-144	513726100	892437	836478	1099667000	829311	181102	731241
F_pug_307	>gi|915066865|ref|XP_013280980.1|_hypothetical_protein_Z517_09618_[Fonsecaea_pedrosoi_CBS_271.37]	94	618	14	1	1	617	1	617	3.66933e-164	581395200	998382	998382	1245333000	937751	103306	865487
F_pug_308	>gi|915066872|ref|XP_013280981.1|_hypothetical_protein_Z517_09619_[Fonsecaea_pedrosoi_CBS_271.37]	95	615	19	2	1	613	1	611	4.03804e-173	611126200	1	1	1309333000	939488	65693.4	893508
F_pug_309	>gi|628326291|ref|XP_007737814.1|_hypothetical_protein_A1O3_09530_[Capronia_epimyces_CBS_606.96]	36	28	12	0	30	57	110	135	75329310	9536840	180645	72022.2	14333330	40037.2	1715909	298016
F_pug_310	>gi|915066879|ref|XP_013280982.1|_hypothetical_protein_Z517_09620_[Fonsecaea_pedrosoi_CBS_271.37]	88	240	11	5	7	241	177	416	5.98443e-58	226635500	975104	576923	481666700	862687	633987	564282
F_pug_311	>gi|915066886|ref|XP_013280983.1|_hypothetical_protein_Z517_09621_[Fonsecaea_pedrosoi_CBS_271.37]	92	608	32	2	1	606	1	582	1.3677e-163	579382100	1	1	1241	879518	57554	902645
F_pug_312	>gi|915066891|ref|XP_013280984.1|_hypothetical_protein_Z517_09622_[Fonsecaea_pedrosoi_CBS_271.37]	93	299	6	0	1	299	1	299	1.43892e-79	298485600	996667	874269	636333300	941322	231638	796296
F_pug_313	>gi|915066898|ref|XP_013280985.1|_hypothetical_protein_Z517_09623_[Fonsecaea_pedrosoi_CBS_271.37]	98	579	1	0	1	579	1	579	4.38962e-177	624133600	1	1	1337333000	986234	14134.3	975789
F_pug_314	>gi|915066905|ref|XP_013280986.1|_hypothetical_protein_Z517_09624_[Fonsecaea_pedrosoi_CBS_271.37]	87	504	43	33	1	471	1	504	6.41178e-119	430417100	1	1	920333300	864975	142857	817472
F_pug_315	>gi|915066912|ref|XP_013280987.1|_hypothetical_protein_Z517_09625_[Fonsecaea_pedrosoi_CBS_271.37]	97	288	3	0	1	288	1	288	3.08757e-77	290433400	1	1	619	978914	75000	938310
F_pug_316	>KIX09744.1_hypothetical_protein_Z518_00825_[Rhinocladiella_mackenziei_CBS_650.93]	67	508	84	19	1	489	1	506	3.8427e-92	341688500	995927	895575	729333300	659831	463415	492115
F_pug_317	>gi|915066919|ref|XP_013280988.1|_hypothetical_protein_Z517_09626_[Fonsecaea_pedrosoi_CBS_271.37]	95	306	4	1	1	305	1	306	4.26253e-79	296782200	1	1	632666700	955209	80000	929362
F_pug_318	>KIW33877.1_hypothetical_protein_PV07_00692_[Cladophialophora_immunda]	74	753	109	50	1	703	1	753	9.7365e-150	534011300	1	959236	1143333000	712209	219780	596994
F_pug_319	>gi|915078776|ref|XP_013282647.1|_hypothetical_protein_Z517_08678_[Fonsecaea_pedrosoi_CBS_271.37]	94	2240	48	1	1	2239	1	2239	0	2168910000	1	999554	4662667000	938036	38567.5	755707
F_pug_320	>gi|915078784|ref|XP_013282648.1|_hypothetical_protein_Z517_08679_[Fonsecaea_pedrosoi_CBS_271.37]	99	307	0	0	1	307	1	307	1.0056e-80	302202000	1	1	644333300	990266	22471.9	979980
F_pug_321	>gi|915078791|ref|XP_013282649.1|_hypothetical_protein_Z517_08680_[Fonsecaea_pedrosoi_CBS_271.37]	99	295	1	0	1	295	1	295	1.02327e-82	308705600	1	1	658333300	992462	29585.8	974457
F_pug_322	>gi|915078798|ref|XP_013282650.1|_hypothetical_protein_Z517_08681_[Fonsecaea_pedrosoi_CBS_271.37]	96	678	13	1	1	677	1	678	8.35942e-186	653554900	1	1	1400667000	957175	31128.4	956574
F_pug_323	>gi|915078805|ref|XP_013282651.1|_hypothetical_protein_Z517_08682_[Fonsecaea_pedrosoi_CBS_271.37]	93	703	38	33	1	670	1	703	8.42421e-179	630327600	1	1	1350667000	916535	48387.1	935524
F_pug_324	>gi|915078810|ref|XP_013282652.1|_hypothetical_protein_Z517_08683_[Fonsecaea_pedrosoi_CBS_271.37]	98	552	6	5	1	547	1	552	3.03408e-158	561419600	1	985714	1202333000	982566	34782.6	959087
F_pug_325	>gi|915078817|ref|XP_013282653.1|_hypothetical_protein_Z517_08684_[Fonsecaea_pedrosoi_CBS_271.37]	92	99	2	0	1	99	1	98	5.66771e-21	100433400	1	1	210	931953	246753	858707
F_pug_326	>gi|915078824|ref|XP_013282654.1|_hypothetical_protein_Z517_08685_[Fonsecaea_pedrosoi_CBS_271.37]	95	541	8	0	1	541	1	541	1.26641e-152	542682900	1	1	1162	957166	59040.6	905649
F_pug_327	>gi|915078831|ref|XP_013282655.1|_hypothetical_protein_Z517_08686_[Fonsecaea_pedrosoi_CBS_271.37]	96	514	4	0	1	514	1	514	7.75002e-145	516668200	1	1	1106	971880	76923.1	897088
F_pug_328	>gi|915078842|ref|XP_013282656.1|_hypothetical_protein_Z517_08687_[Fonsecaea_pedrosoi_CBS_271.37]	98	533	2	0	1	533	1	533	4.58434e-157	557393500	1	1	1193667000	989226	28225.8	962742
F_pug_329	>gi|915078849|ref|XP_013282657.1|_hypothetical_protein_Z517_08688_[Fonsecaea_pedrosoi_CBS_271.37]	95	432	5	0	1	432	1	432	3.06274e-122	441101700	1	1	943333300	964554	60606.1	927726
F_pug_330	>gi|915078856|ref|XP_013282658.1|_hypothetical_protein_Z517_08689_[Fonsecaea_pedrosoi_CBS_271.37]	98	1225	9	4	1	1221	1	1225	0	1207296000	1	1	2592667000	978857	3378.38	993544
F_pug_331	>gi|915078863|ref|XP_013282659.1|_hypothetical_protein_Z517_08690_[Fonsecaea_pedrosoi_CBS_271.37]	96	340	1	0	1	340	1	340	1.12559e-98	362128600	1	1	773333300	974380	73891.6	924842
F_pug_332	>gi|915078871|ref|XP_013282660.1|_hypothetical_protein_Z517_08691_[Fonsecaea_pedrosoi_CBS_271.37]	99	475	2	0	1	475	1	475	1.16702e-138	495918400	1	1	1061333000	993448	12295.1	984232
F_pug_333	>gi|628277057|ref|XP_007752841.1|_hypothetical_protein_A1O7_00610_[Cladophialophora_yegresii_CBS_114	23	184	85	7	2	178	636	811	119479	21150540	588040	190476	39333330	58271.6	881988	372720
F_pug_334	>gi|915078892|ref|XP_013282663.1|_hypothetical_protein_Z517_08694_[Fonsecaea_pedrosoi_CBS_271.37]	94	749	13	0	1	749	1	749	3.79339e-212	741354500	1	1	1589667000	948866	93633	852636
F_pug_335	>gi|915078899|ref|XP_013282664.1|_hypothetical_protein_Z517_08695_[Fonsecaea_pedrosoi_CBS_271.37]	100	1033	2	0	1	1033	1	1032	1.89445e-306	1055544000	1	1	2266	995169	0	1
F_pug_336	>gi|628296449|ref|XP_007758244.1|_hypothetical_protein_A1O7_06048_[Cladophialophora_yegresii_CBS_114	24	79	34	2	68	144	270	346	8074961	13098370	442529	189189	22	56701	1340000	348464
F_pug_337	>gi|915078906|ref|XP_013282665.1|_hypothetical_protein_Z517_08696_[Fonsecaea_pedrosoi_CBS_271.37]	94	1117	31	24	1	1093	219	1335	2.09673e-295	1019309000	1	836704	2188	944189	96885.8	817338
F_pug_338	>gi|915078913|ref|XP_013282666.1|_calcium/proton_exchanger_[Fonsecaea_pedrosoi_CBS_271.37]	98	459	3	0	1	459	1	459	2.63042e-123	444818100	1	1	951333300	980756	22624.4	974692
F_pug_339	>gi|915078919|ref|XP_013282667.1|_hypothetical_protein_Z517_08698_[Fonsecaea_pedrosoi_CBS_271.37]	96	366	4	0	1	366	1	366	7.26462e-98	359651000	1	1	768	968881	89005.2	915103
F_pug_340	>gi|915078936|ref|XP_013282669.1|_hypothetical_protein_Z517_08700_[Fonsecaea_pedrosoi_CBS_271.37]	95	283	3	1	98	379	1	283	2.13993e-73	278045500	744063	1	592333300	730074	210811	814483
F_pug_341	>gi|915095341|ref|XP_013284927.1|_hypothetical_protein_Z517_04142_[Fonsecaea_pedrosoi_CBS_271.37]	76	244	18	0	1	244	1	244	5.0694e-46	186839300	691218	968254	396	519231	718750	549088
F_pug_342	>gi|915078957|ref|XP_013282672.1|_hypothetical_protein_Z517_08703_[Fonsecaea_pedrosoi_CBS_271.37]	92	591	26	0	1	591	1	571	1.322e-161	572723600	1	1	1226667000	890610	90579.7	845428
F_pug_343	>gi|915078964|ref|XP_013282673.1|_hypothetical_protein_Z517_08704_[Fonsecaea_pedrosoi_CBS_271.37]	97	521	6	0	1	521	1	521	2.28227e-148	528436700	1	1	1131333000	973050	61728.4	920446
F_pug_344	>gi|915078973|ref|XP_013282674.1|_hypothetical_protein_Z517_08705_[Fonsecaea_pedrosoi_CBS_271.37]	96	197	3	0	28	224	116	311	1.96112e-49	197833500	875556	628205	419666700	839893	315790	770966
F_pug_345	>gi|915078980|ref|XP_013282675.1|_hypothetical_protein_Z517_08706_[Fonsecaea_pedrosoi_CBS_271.37]	88	654	32	12	161	802	1	654	1.28425e-169	599977100	800499	1	1285333000	709215	184502	685310
F_pug_346	>gi|915078987|ref|XP_013282676.1|_hypothetical_protein_Z517_08707_[Fonsecaea_pedrosoi_CBS_271.37]	98	252	0	0	1	252	1	252	1.65224e-63	244443200	1	1	520	988593	27972	978299
F_pug_347	>gi|628346627|ref|XP_007749282.1|_hypothetical_protein_A1O5_10516_[Cladophialophora_psammophila_CBS_	23	87	41	1	1	86	348	427	94172310	10930480	255952	146252	17333330	22365.6	795181	342172
F_pug_348	>gi|915078994|ref|XP_013282677.1|_hypothetical_protein_Z517_08708_[Fonsecaea_pedrosoi_CBS_271.37]	82	285	24	0	26	310	90	373	3.7669e-61	237475000	919355	761394	505	755234	530612	608809
F_pug_349	>gi|915079001|ref|XP_013282678.1|_hypothetical_protein_Z517_08709_[Fonsecaea_pedrosoi_CBS_271.37]	98	599	3	0	17	615	1	599	3.97165e-173	611126200	973984	1	1309333000	958049	32142.9	945518
F_pug_350	>gi|915079008|ref|XP_013282679.1|_hypothetical_protein_Z517_08710_[Fonsecaea_pedrosoi_CBS_271.37]	91	1033	29	1	1	1032	1	1032	5.57327e-273	944361900	1	1	2026667000	918845	41811.8	923973
F_pug_351	>gi|915079015|ref|XP_013282680.1|_hypothetical_protein_Z517_08711_[Fonsecaea_pedrosoi_CBS_271.37]	93	605	18	0	1	605	1	605	3.58079e-171	604622600	1	1	1295333000	936160	115226	848306
F_pug_352	>gi|915079022|ref|XP_013282681.1|_hypothetical_protein_Z517_08712_[Fonsecaea_pedrosoi_CBS_271.37]	97	295	1	0	1	295	5	299	2.13731e-77	291052800	1	986622	620333300	976903	40697.7	965043
F_pug_353	>KIX96705.1_hypothetical_protein_Z520_07424_[Fonsecaea_multimorphosa_CBS_102226]	26	173	80	14	27	185	19	186	19140940	14956560	218407	200957	26	16145.7	382114	404319
F_pug_354	>gi|915079053|ref|XP_013282685.1|_hypothetical_protein_Z517_08716_[Fonsecaea_pedrosoi_CBS_271.37]	87	616	36	0	1	616	1	610	2.59557e-155	551973800	1	1	1182	857143	242915	649369
F_pug_355	>gi|915079060|ref|XP_013282686.1|_hypothetical_protein_Z517_08717_[Fonsecaea_pedrosoi_CBS_271.37]	94	239	5	0	1	239	1	238	5.32319e-54	212699100	1	1	451666700	929993	271028	827806
F_pug_356	>gi|915079067|ref|XP_013282687.1|_hypothetical_protein_Z517_08718_[Fonsecaea_pedrosoi_CBS_271.37]	93	543	14	0	1	543	38	576	1.52205e-150	535869500	1	935764	1147333000	921800	104072	882680
F_pug_357	>gi|915079074|ref|XP_013282688.1|_hypothetical_protein_Z517_08719_[Fonsecaea_pedrosoi_CBS_271.37]	88	57	2	0	1	57	1	57	5.65043e-07	52894630	1	686747	107666700	894737	1100000	587484
F_pug_358	>gi|628323171|ref|XP_007742856.1|_hypothetical_protein_A1O5_04057_[Cladophialophora_psammophila_CBS_	63	187	31	0	1	187	33	217	1.02179e-29	131558100	1	844749	277	631459	912621	500714
F_pug_359	>gi|915079095|ref|XP_013282691.1|_hypothetical_protein_Z517_08722_[Fonsecaea_pedrosoi_CBS_271.37]	96	323	3	0	1	323	1	323	1.68899e-93	344785500	1	1	736	970976	86734.7	914986
F_pug_360	>gi|915079102|ref|XP_013282692.1|_hypothetical_protein_Z517_08723_[Fonsecaea_pedrosoi_CBS_271.37]	98	364	2	1	1	363	1	364	1.84484e-101	371574400	1	1	793666700	987967	39604	960417
F_pug_361	>gi|915079109|ref|XP_013282693.1|_hypothetical_protein_Z517_08724_[Fonsecaea_pedrosoi_CBS_271.37]	90	703	34	20	1	683	1	703	1.22444e-182	643180000	994178	953867	1378333000	896769	130268	805377
F_pug_362	>gi|915079116|ref|XP_013282694.1|_hypothetical_protein_Z517_08725_[Fonsecaea_pedrosoi_CBS_271.37]	81	341	57	50	1	291	1	341	7.46386e-56	219667300	996575	997076	466666700	738007	188679	852012
F_pug_363	>gi|915079124|ref|XP_013282695.1|_anthranilate_synthase_component_I_[Fonsecaea_pedrosoi_CBS_271.37]	99	533	2	0	1	533	1	533	2.00265e-151	538656800	1	1	1153333000	986598	27777.8	962321
F_pug_364	>KIY00347.1_40S_ribosomal_protein_S6-B_[Fonsecaea_multimorphosa_CBS_102226]	100	240	0	0	1	240	1	240	1.75149e-64	247540200	1	1	526666700	996217	6211.18	994811
F_pug_365	>gi|915079138|ref|XP_013282697.1|_hypothetical_protein_Z517_08728_[Fonsecaea_pedrosoi_CBS_271.37]	99	341	0	0	31	371	1	341	4.6043e-92	340294900	919138	1	726333300	918247	38834.9	960362
F_pug_366	>KIV88380.1_hypothetical_protein_PV10_08067_[Exophiala_mesophila]	28	50	20	2	5	52	197	245	78145470	8298046	558140	171329	11666670	60658.6	2862745	274829
F_pug_367	>gi|915079152|ref|XP_013282699.1|_hypothetical_protein_Z517_08730_[Fonsecaea_pedrosoi_CBS_271.37]	95	511	6	1	1	510	1	511	6.31667e-143	510319400	992218	994163	1092333000	957627	102459	864694
F_pug_368	>gi|915079159|ref|XP_013282700.1|_hypothetical_protein_Z517_08731_[Fonsecaea_pedrosoi_CBS_271.37]	94	386	3	0	1	386	1	386	2.03844e-105	384891500	1	1	822333300	959549	176166	830068
F_pug_369	>gi|915079173|ref|XP_013282702.1|_hypothetical_protein_Z517_08733_[Fonsecaea_pedrosoi_CBS_271.37]	76	633	108	76	1	557	1	632	2.38505e-106	389227200	1	1	831666700	691902	280788	709564
F_pug_370	>gi|915079180|ref|XP_013282703.1|_hypothetical_protein_Z517_08734_[Fonsecaea_pedrosoi_CBS_271.37]	96	581	6	0	57	637	1	581	1.19112e-168	596260700	912088	1	1277333000	880920	107143	850486
F_pug_371	>gi|915079187|ref|XP_013282704.1|_hypothetical_protein_Z517_08735_[Fonsecaea_pedrosoi_CBS_271.37]	99	362	0	0	1	362	1	362	9.70727e-100	365845000	1	1	781333300	988196	36842.1	964963
F_pug_372	>gi|915079194|ref|XP_013282705.1|_hypothetical_protein_Z517_08736_[Fonsecaea_pedrosoi_CBS_271.37]	99	579	0	0	1	579	1	579	2.03361e-170	601990100	1	1	1289667000	996394	7604.56	988960
F_pug_373	>gi|915079202|ref|XP_013282706.1|_hypothetical_protein_Z517_08737_[Fonsecaea_pedrosoi_CBS_271.37]	97	706	7	2	1	704	1	706	5.4321e-202	707442500	1	1	1516667000	974096	18050.5	970464
F_pug_374	>gi|915079213|ref|XP_013282707.1|_hypothetical_protein_Z517_08738_[Fonsecaea_pedrosoi_CBS_271.37]	94	687	14	0	1	687	1	687	8.25308e-194	680189000	1	1	1458	941252	39145.9	932719
F_pug_375	>gi|915079221|ref|XP_013282708.1|_hypothetical_protein_Z517_08739_[Fonsecaea_pedrosoi_CBS_271.37]	87	824	46	2	1	822	1	823	1.29789e-217	759781500	1	1	1629333000	872390	96345.5	784328
F_pug_376	>gi|915079228|ref|XP_013282709.1|_hypothetical_protein_Z517_08740_[Fonsecaea_pedrosoi_CBS_271.37]	91	859	28	3	1	856	1	859	7.11693e-230	800661700	997669	981714	1717333000	911374	92150.2	813481
F_pug_377	>gi|915079237|ref|XP_013282710.1|_NADH-ubiquinone_oxidoreductase_51_kDa_subunit,_mitochondrial_[Fons	98	507	2	2	65	569	1	507	1.41821e-148	529211000	887522	1	1133	883775	86614.2	881163
F_pug_378	>gi|915079244|ref|XP_013282711.1|_hypothetical_protein_Z517_08742_[Fonsecaea_pedrosoi_CBS_271.37]	93	709	20	0	1	709	1	709	2.64491e-198	695209400	1	1	1490333000	930876	81272.1	853004
F_pug_379	>gi|915079252|ref|XP_013282712.1|_hypothetical_protein_Z517_08743_[Fonsecaea_pedrosoi_CBS_271.37]	98	464	3	0	1	464	1	464	3.16661e-133	477801000	1	1	1022333000	980812	36585.4	952188
F_pug_380	>gi|915079261|ref|XP_013282713.1|_hypothetical_protein_Z517_08744_[Fonsecaea_pedrosoi_CBS_271.37]	96	367	7	0	1	367	1	367	1.48573e-102	375290800	976064	986559	801666700	940188	89622.6	904101
F_pug_381	>gi|915079268|ref|XP_013282714.1|_hypothetical_protein_Z517_08745_[Fonsecaea_pedrosoi_CBS_271.37]	89	182	5	0	1	182	1	182	7.33201e-43	174915900	1	1	370333300	920464	298387	797811
F_pug_382	>gi|915079280|ref|XP_013282715.1|_hypothetical_protein_Z517_08746_[Fonsecaea_pedrosoi_CBS_271.37]	94	307	6	1	1	306	1	307	7.26379e-81	302666500	1	1	645333300	956995	97297.3	909890
F_pug_383	>gi|915079287|ref|XP_013282716.1|_hypothetical_protein_Z517_08747_[Fonsecaea_pedrosoi_CBS_271.37]	95	1069	15	2	1	1067	1	1069	5.07308e-305	1050898000	1	1	2256	958776	58631.9	865648
F_pug_384	>KIH94459.1_hypothetical_protein_SPBR_05471_[Sporothrix_brasiliensis_5110]	24	221	106	11	2174	2383	627	837	13555580	18208400	86490.9	124778	33	6230.73	131343	503537
F_pug_385	>gi|667831746|ref|XP_007780042.1|_hypothetical_protein_W97_03958_[Coniosporium_apollinis_CBS_100218]	54	1214	240	36	2	1179	2812	4005	4.06577e-174	618094500	999152	298127	1324333000	519278	198718	466549
F_pug_386	>gi|915079303|ref|XP_013282718.1|_60S_ribosomal_protein_L8-B_[Fonsecaea_pedrosoi_CBS_271.37]	98	236	1	0	8	243	27	262	1.59401e-60	234532800	971193	900763	498666700	957134	145695	885855
F_pug_387	>gi|915079311|ref|XP_013282719.1|_hypothetical_protein_Z517_08750_[Fonsecaea_pedrosoi_CBS_271.37]	97	948	6	0	1	948	1	948	1.87663e-267	925780000	991632	991632	1986667000	964714	36900.4	941818
F_pug_388	>gi|915079320|ref|XP_013282720.1|_nuclear_distribution_protein_PAC1_[Fonsecaea_pedrosoi_CBS_271.37]	98	457	1	0	1	457	1	457	3.41984e-133	477646200	1	1	1022	990630	22026.4	974495
F_pug_389	>KIY00319.1_hypothetical_protein_Z520_04004_[Fonsecaea_multimorphosa_CBS_102226]	75	662	111	85	1	577	22	679	6.31436e-115	417874400	1	969072	893333300	696104	173913	789692
F_pug_390	>gi|915079339|ref|XP_013282722.1|_hypothetical_protein_Z517_08753_[Fonsecaea_pedrosoi_CBS_271.37]	95	670	13	0	1	670	1	670	5.06933e-185	650922500	1	1	1395	955043	37594	943020
F_pug_391	>gi|915079347|ref|XP_013282723.1|_hypothetical_protein_Z517_08754_[Fonsecaea_pedrosoi_CBS_271.37]	89	857	68	0	1	857	1	808	2.23136e-210	735779900	1	1	1577667000	823417	46595	920894
F_pug_392	>gi|915079354|ref|XP_013282724.1|_hypothetical_protein_Z517_08755_[Fonsecaea_pedrosoi_CBS_271.37]	99	476	1	0	1	476	1	476	8.25634e-134	479814100	1	1	1026667000	992588	17094	979421
F_pug_393	>gi|915079361|ref|XP_013282725.1|_hypothetical_protein_Z517_08756_[Fonsecaea_pedrosoi_CBS_271.37]	95	348	3	0	1	348	1	348	4.19849e-91	337043000	1	1	719333300	953180	136126	870719
F_pug_394	>gi|915079370|ref|XP_013282726.1|_hypothetical_protein_Z517_08757_[Fonsecaea_pedrosoi_CBS_271.37]	95	369	7	0	1	369	1	369	6.43351e-104	379781400	1	1	811333300	956009	111607	870946
F_pug_395	>KIV81767.1_hypothetical_protein_PV11_03929_[Exophiala_sideris]	25	91	44	2	34	122	54	139	353614200	12324130	80397.5	52503.1	20333330	8180.23	205788	355652
F_pug_396	>gi|915079392|ref|XP_013282729.1|_hypothetical_protein_Z517_08760_[Fonsecaea_pedrosoi_CBS_271.37]	92	320	11	2	1	318	1	320	3.9579e-82	307002300	990654	993789	654666700	911369	211111	810162
F_pug_397	>gi|915079399|ref|XP_013282730.1|_hypothetical_protein_Z517_08761_[Fonsecaea_pedrosoi_CBS_271.37]	95	505	8	0	1	505	1	505	6.53239e-140	500254200	1	1	1070667000	957092	76923.1	906056
F_pug_398	>gi|915079406|ref|XP_013282731.1|_hypothetical_protein_Z517_08762_[Fonsecaea_pedrosoi_CBS_271.37]	98	410	4	0	109	518	1	410	2.76165e-115	418184100	791506	1	894	782152	204762	794244
F_pug_399	>gi|915079425|ref|XP_013282733.1|_hypothetical_protein_Z517_08764_[Fonsecaea_pedrosoi_CBS_271.37]	89	642	30	0	44	685	7	641	1.83873e-169	599202900	937226	990640	1283667000	828707	171756	729368
F_pug_400	>gi|915079432|ref|XP_013282734.1|_precorrin_3B_synthase_CobZ_[Fonsecaea_pedrosoi_CBS_271.37]	95	524	8	0	1	524	1	524	1.97533e-147	525339800	1	1	1124667000	957978	70866.1	900489
F_pug_401	>gi|915079441|ref|XP_013282735.1|_protein_btn1_[Fonsecaea_pedrosoi_CBS_271.37]	98	442	3	0	1	442	1	442	1.42617e-123	445592400	1	1	953	979110	55299.5	939464
F_pug_402	>gi|915079457|ref|XP_013282737.1|_hypothetical_protein_Z517_08768_[Fonsecaea_pedrosoi_CBS_271.37]	96	938	20	3	1	935	1	935	2.77964e-276	955046500	1	1	2049667000	954221	17857.1	970040
F_pug_403	>gi|915079464|ref|XP_013282738.1|_hypothetical_protein_Z517_08769_[Fonsecaea_pedrosoi_CBS_271.37]	91	637	36	11	1	626	1	636	4.78943e-162	574427000	1	1	1230333000	900244	106838	868190
F_pug_404	>gi|628352689|ref|XP_007751208.1|_hypothetical_protein_A1O5_12449_[Cladophialophora_psammophila_CBS_	32	38	15	3	66	100	470	506	72385880	10620780	170732	66546.8	16666670	36363.6	1179104	355622
F_pug_405	>gi|915079471|ref|XP_013282739.1|_hypothetical_protein_Z517_08770_[Fonsecaea_pedrosoi_CBS_271.37]	96	470	8	0	1	470	3	472	3.09869e-126	454728500	995763	928854	972666700	951729	180180	795169
F_pug_406	>gi|915079478|ref|XP_013282740.1|_hypothetical_protein_Z517_08771_[Fonsecaea_pedrosoi_CBS_271.37]	82	376	35	2	1	374	1	376	1.27194e-85	319080500	989418	989474	680666700	796723	333333	706069
F_pug_407	>gi|915079486|ref|XP_013282741.1|_hypothetical_protein_Z517_08772_[Fonsecaea_pedrosoi_CBS_271.37]	97	457	4	0	6	462	2	458	2.34898e-125	451631500	989178	997817	966	959920	134021	869883
F_pug_408	>gi|915079493|ref|XP_013282742.1|_hypothetical_protein_Z517_08773_[Fonsecaea_pedrosoi_CBS_271.37]	98	366	1	0	1	366	1	366	1.78161e-100	368322600	1	1	786666700	981697	43062.2	954836
F_pug_409	>gi|915079500|ref|XP_013282743.1|_hypothetical_protein_Z517_08774_[Fonsecaea_pedrosoi_CBS_271.37]	90	543	27	0	1	543	1	543	2.3515e-138	495299000	998162	998162	1060	888268	156780	800755
F_pug_410	>gi|915079507|ref|XP_013282744.1|_hypothetical_protein_Z517_08775_[Fonsecaea_pedrosoi_CBS_271.37]	87	277	15	0	1	277	1	277	1.41762e-67	258224800	1	1	549666700	874337	265823	787428
F_pug_411	>gi|915079514|ref|XP_013282745.1|_hypothetical_protein_Z517_08776_[Fonsecaea_pedrosoi_CBS_271.37]	94	1121	22	0	1	1121	1	1121	0	1135601000	1	1	2438333000	952350	38922.2	873459
F_pug_412	>gi|915079521|ref|XP_013282746.1|_hypothetical_protein_Z517_08777_[Fonsecaea_pedrosoi_CBS_271.37]	90	128	6	1	1	127	1	128	7.0077e-28	124125300	1	1	261	914720	380435	778693
F_pug_413	>gi|915079529|ref|XP_013282747.1|_hypothetical_protein_Z517_08778_[Fonsecaea_pedrosoi_CBS_271.37]	80	315	38	14	1	301	102	412	9.70845e-68	259463600	1	754854	552333300	772134	348387	732872
F_pug_414	>KIV77050.1_hypothetical_protein_PV11_08886_[Exophiala_sideris]	25	79	37	7	197	268	35	110	42645000	12169280	236066	118012	20	29615	811688	418944
F_pug_415	>gi|915079540|ref|XP_013282748.1|_hypothetical_protein_Z517_08779_[Fonsecaea_pedrosoi_CBS_271.37]	96	229	2	0	1	229	1	229	4.27575e-60	232829500	1	1	495	965540	112676	914436
F_pug_416	>gi|915079548|ref|XP_013282749.1|_hypothetical_protein_Z517_08780_[Fonsecaea_pedrosoi_CBS_271.37]	94	643	9	0	1	643	1	642	8.36986e-186	653400100	1	1	1400333000	952392	83636.4	859712
F_pug_417	>gi|915079557|ref|XP_013282750.1|_hypothetical_protein_Z517_08781_[Fonsecaea_pedrosoi_CBS_271.37]	97	218	3	0	1	218	100	317	5.63452e-60	232829500	1	687697	495	973770	397059	744601
F_pug_418	>gi|915079564|ref|XP_013282751.1|_hypothetical_protein_Z517_08782_[Fonsecaea_pedrosoi_CBS_271.37]	95	494	8	0	1	494	1	494	1.26224e-138	495918400	1	1	1061333000	947619	83333.3	884392
F_pug_419	>gi|915079571|ref|XP_013282752.1|_hypothetical_protein_Z517_08783_[Fonsecaea_pedrosoi_CBS_271.37]	91	888	23	0	1	888	1	888	2.89458e-234	815372400	1	963124	1749	919236	114286	794038
F_pug_420	>gi|915079578|ref|XP_013282753.1|_hypothetical_protein_Z517_08784_[Fonsecaea_pedrosoi_CBS_271.37]	91	563	24	0	1	563	1	563	2.28842e-147	525339800	998227	998227	1124667000	907233	151515	815160
F_pug_421	>gi|628276263|ref|XP_007752669.1|_hypothetical_protein_A1O7_00438_[Cladophialophora_yegresii_CBS_114	24	128	59	3	97	221	63	181	111497400	12943520	191132	88607.6	21666670	15172.7	415254	417469
F_pug_422	>gi|915079592|ref|XP_013282755.1|_hypothetical_protein_Z517_08786_[Fonsecaea_pedrosoi_CBS_271.37]	80	315	45	31	1	284	1	314	8.67225e-57	222609400	1	1	473	753185	242647	825011
F_pug_423	>gi|915079599|ref|XP_013282756.1|_hypothetical_protein_Z517_08787_[Fonsecaea_pedrosoi_CBS_271.37]	98	1034	4	0	1	1034	1	1034	7.6303e-297	1023645000	1	997107	2197333000	982122	39215.7	913390
F_pug_424	>gi|915079606|ref|XP_013282757.1|_isocitrate_dehydrogenase_[NAD]_subunit_2,_mitochondrial_[Fonsecaea	99	388	4	0	1	388	1	388	1.2642e-106	388917500	1	1	831	985376	23255.8	974841
F_pug_425	>gi|915079613|ref|XP_013282758.1|_hypothetical_protein_Z517_08789_[Fonsecaea_pedrosoi_CBS_271.37]	96	593	6	0	66	658	79	671	1.71216e-163	579382100	901216	883756	1241	864206	120623	822420
F_pug_426	>gi|915079620|ref|XP_013282759.1|_hypothetical_protein_Z517_08791_[Fonsecaea_pedrosoi_CBS_271.37]	86	384	24	7	1	377	1	379	2.36064e-89	331468500	1	1	707333300	845082	306452	713966
F_pug_427	>gi|915079628|ref|XP_013282760.1|_hypothetical_protein_Z517_08792_[Fonsecaea_pedrosoi_CBS_271.37]	96	240	3	0	1	240	1	240	6.8031e-61	235616800	1	1	501	962228	181818	869446
F_pug_428	>gi|915079637|ref|XP_013282761.1|_hypothetical_protein_Z517_08793_[Fonsecaea_pedrosoi_CBS_271.37]	96	530	5	0	1	530	1	530	5.56503e-143	510783900	1	874588	1093333000	974161	125000	865708
F_pug_429	>gi|915079644|ref|XP_013282762.1|_hypothetical_protein_Z517_08794_[Fonsecaea_pedrosoi_CBS_271.37]	94	960	27	12	8	955	14	971	9.3341e-271	936774300	992670	986612	2010333000	935909	61919.5	823369
F_pug_430	>gi|915057723|ref|XP_013258595.1|_hypothetical_protein_A1O9_07585_[Exophiala_aquamarina_CBS_119918]	26	101	43	6	213	307	543	638	149232900	11240180	203426	124192	18	17521.1	575130	414004
F_pug_431	>KIW13751.1_hypothetical_protein_PV08_08942_[Exophiala_spinifera]	78	129	7	0	47	175	48	176	2.18866e-23	110188900	701087	732954	231	564332	1151163	445540
F_pug_432	>gi|915079652|ref|XP_013282763.1|_hypothetical_protein_Z517_08795_[Fonsecaea_pedrosoi_CBS_271.37]	96	354	2	0	1	354	1	354	1.22019e-98	362128600	1	1	773333300	977254	68292.7	929836
F_pug_433	>gi|915079659|ref|XP_013282764.1|_hypothetical_protein_Z517_08796_[Fonsecaea_pedrosoi_CBS_271.37]	94	243	7	5	1	238	1	243	9.00575e-57	222299700	933333	829352	472333300	871464	228188	827004
F_pug_434	>gi|915079666|ref|XP_013282765.1|_hypothetical_protein_Z517_08797_[Fonsecaea_pedrosoi_CBS_271.37]	93	160	2	0	1	160	1	160	9.32621e-40	164231300	1	1	347333300	953339	234234	847440
F_pug_435	>gi|915079675|ref|XP_013282766.1|_hypothetical_protein_Z517_08798_[Fonsecaea_pedrosoi_CBS_271.37]	96	306	3	0	1	306	1	306	2.62493e-80	300808300	1	1	641333300	967320	93922.6	915019
F_pug_436	>gi|915079682|ref|XP_013282767.1|_hypothetical_protein_Z517_08799_[Fonsecaea_pedrosoi_CBS_271.37]	90	522	27	1	1	521	1	519	1.63459e-139	499015400	1	1	1068	895973	126482	819316
F_pug_437	>KIW13760.1_hypothetical_protein_PV08_08951_[Exophiala_spinifera]	96	311	4	0	1	311	1	311	1.34275e-81	305144100	1	1	650666700	967294	85714.3	924659
F_pug_438	>gi|915079697|ref|XP_013282769.1|_hypothetical_protein_Z517_08801_[Fonsecaea_pedrosoi_CBS_271.37]	96	514	9	0	1	514	1	514	8.30291e-142	506603000	1	1	1084333000	965568	49107.1	943974
F_pug_439	>KIW13762.1_hypothetical_protein_PV08_08953_[Exophiala_spinifera]	96	234	1	0	1	234	1	234	3.17032e-64	246611100	1	1	524666700	972205	75581.4	934477
F_pug_440	>gi|915079711|ref|XP_013282771.1|_hypothetical_protein_Z517_08803_[Fonsecaea_pedrosoi_CBS_271.37]	95	538	3	0	1	538	1	538	6.13945e-156	553677200	1	1	1185667000	967891	73359.1	892803
F_pug_441	>gi|915079718|ref|XP_013282772.1|_hypothetical_protein_Z517_08804_[Fonsecaea_pedrosoi_CBS_271.37]	96	263	4	0	1	263	1	263	4.20419e-65	249862900	1	1	531666700	953947	108108	916211
F_pug_442	>KIX96712.1_hypothetical_protein_Z520_07431_[Fonsecaea_multimorphosa_CBS_102226]	83	553	51	36	1	517	1	553	8.42422e-123	443579300	1	1	948666700	818051	214953	765302
F_pug_443	>KIX97505.1_hypothetical_protein_Z520_06957_[Fonsecaea_multimorphosa_CBS_102226]	24	84	42	2	3	84	154	237	40491760	10465940	713044	168675	16333330	59393.9	2354430	211849
F_pug_444	>ERS95344.1_hypothetical_protein_HMPREF1624_08222_[Sporothrix_schenckii_ATCC_58251]	27	111	62	1	36	145	111	215	8362468	13562920	597826	190909	23	55690.1	1245902	315635
F_pug_445	>gi|915181246|ref|XP_013316752.1|_alanine-tRNA_ligase_[Exophiala_xenobiotica]	37	38	13	2	227	262	594	631	66246500	12788670	80717.5	36156	21333330	21213.1	640777	323655
F_pug_446	>gi|915080798|ref|XP_013282925.1|_hypothetical_protein_Z517_08957_[Fonsecaea_pedrosoi_CBS_271.37]	24	89	40	3	8	93	10	97	46587970	11549880	298611	181443	18666670	28629.9	869863	378373
F_pug_447	>gi|915165847|ref|XP_013313682.1|_hypothetical_protein_PV05_08695_[Exophiala_xenobiotica]	30	83	38	4	37	115	154	234	78787310	11704730	223796	108725	19	24654	745763	371424
F_pug_448	>gi|915079739|ref|XP_013282775.1|_hypothetical_protein_Z517_08807_[Fonsecaea_pedrosoi_CBS_271.37]	91	300	12	0	1	300	1	300	5.25241e-73	276497000	1	1	589	916019	207792	836254
F_pug_449	>gi|915079746|ref|XP_013282776.1|_hypothetical_protein_Z517_08808_[Fonsecaea_pedrosoi_CBS_271.37]	85	577	38	0	1	577	1	577	3.6504e-138	494834400	1	1	1059	846072	281553	701774
F_pug_450	>gi|915079753|ref|XP_013282777.1|_hypothetical_protein_Z517_08809_[Fonsecaea_pedrosoi_CBS_271.37]	92	650	25	1	1	649	1	649	1.86639e-179	632340600	1	1	1355	917400	92307.7	862938
F_pug_451	>gi|915079762|ref|XP_013282778.1|_3,4-dihydroxy-2-butanone-4-phosphate_synthase_[Fonsecaea_pedrosoi_	99	240	2	0	1	240	1	240	1.75149e-64	247540200	1	1	526666700	989355	25000	979263
F_pug_452	>gi|915079769|ref|XP_013282779.1|_hypothetical_protein_Z517_08811_[Fonsecaea_pedrosoi_CBS_271.37]	88	254	11	2	1	252	1	251	6.08897e-59	229268000	1	1	487333300	880723	242647	824806
F_pug_453	>gi|915079776|ref|XP_013282780.1|_hypothetical_protein_Z517_08812_[Fonsecaea_pedrosoi_CBS_271.37]	100	232	0	0	1	232	1	232	1.84073e-62	240726800	1	1	512	1	0	1
F_pug_454	>gi|915079783|ref|XP_013282781.1|_hypothetical_protein_Z517_08813_[Fonsecaea_pedrosoi_CBS_271.37]	93	2030	88	63	1	1967	1	2029	0	1731616000	1	1	3721333000	917639	35842.3	939597
F_pug_455	>gi|915079790|ref|XP_013282782.1|_hypothetical_protein_Z517_08814_[Fonsecaea_pedrosoi_CBS_271.37]	97	382	2	0	1	382	1	382	2.09581e-106	388143300	1	1	829333300	974922	32258.1	964777
F_pug_456	>gi|915079804|ref|XP_013282784.1|_lipoyl_synthase,_mitochondrial_[Fonsecaea_pedrosoi_CBS_271.37]	98	420	0	0	1	420	1	420	1.01001e-118	429333200	1	1	918	990648	17621.2	979652
F_pug_457	>gi|915079812|ref|XP_013282785.1|_hypothetical_protein_Z517_08817_[Fonsecaea_pedrosoi_CBS_271.37]	95	272	4	0	1	272	1	272	4.99522e-76	286252500	1	1	610	963665	154762	868734
F_pug_458	>gi|915079819|ref|XP_013282786.1|_hypothetical_protein_Z517_08818_[Fonsecaea_pedrosoi_CBS_271.37]	99	347	0	0	1	347	1	347	2.76691e-98	360889800	1	1	770666700	990574	30303	970049
F_pug_459	>gi|915079826|ref|XP_013282787.1|_hypothetical_protein_Z517_08819_[Fonsecaea_pedrosoi_CBS_271.37]	91	169	8	0	26	194	62	228	3.06823e-39	163302200	871134	732456	345333300	783661	232558	840203
F_pug_460	>KIW96365.1_hypothetical_protein_Z519_03434_[Cladophialophora_bantiana_CBS_173.52]	67	192	31	10	28	209	59	250	3.6434e-25	117002200	774468	744186	245666700	483596	789474	530727
F_pug_461	>gi|915079840|ref|XP_013282789.1|_hypothetical_protein_Z517_08821_[Fonsecaea_pedrosoi_CBS_271.37]	95	411	7	0	1	411	1	409	1.07393e-107	392633900	1	1	839	949811	89887.6	919596
F_pug_462	>gi|915079847|ref|XP_013282790.1|_hypothetical_protein_Z517_08822_[Fonsecaea_pedrosoi_CBS_271.37]	98	592	4	0	1	592	1	592	9.67804e-167	589911900	991625	957929	1263667000	977314	57851.2	926587
F_pug_463	>KIW25016.1_hypothetical_protein_PV07_10692_[Cladophialophora_immunda]	80	510	55	12	1	498	1	506	4.18515e-113	411215800	980315	1	879	755587	216590	755757
F_pug_464	>gi|915079861|ref|XP_013282792.1|_hypothetical_protein_Z517_08824_[Fonsecaea_pedrosoi_CBS_271.37]	85	462	44	22	1	440	40	500	8.38666e-104	380091100	1	922000	812	820478	202703	764806
F_pug_465	>gi|915079868|ref|XP_013282793.1|_hypothetical_protein_Z517_08825_[Fonsecaea_pedrosoi_CBS_271.37]	97	318	4	1	1	317	1	318	1.93891e-92	341224000	1	993750	728333300	970249	66037.7	929624
F_pug_466	>gi|915079875|ref|XP_013282794.1|_hypothetical_protein_Z517_08826_[Fonsecaea_pedrosoi_CBS_271.37]	94	190	6	0	1	190	1	190	1.29081e-45	184516500	969388	822511	391	898851	409449	727192
F_pug_467	>gi|915179990|ref|XP_013316439.1|_hypothetical_protein_PV05_04569_[Exophiala_xenobiotica]	21	209	104	7	4	205	94	295	37847070	12478980	627329	301043	20666670	28545.1	894410	293363
F_pug_468	>gi|628317739|ref|XP_007761952.1|_hypothetical_protein_A1O7_09776_[Cladophialophora_yegresii_CBS_114	24	149	66	8	245	385	406	551	104535	21615080	346437	176970	40333330	43793	721591	355657
F_pug_469	>gi|671163011|ref|XP_008721972.1|_hypothetical_protein_G647_00347_[Cladophialophora_carrionii_CBS_16	33	122	48	4	10	127	24	135	79646.9	22853880	169054	129480	43	27220.9	500000	354091
F_pug_470	>gi|915172679|ref|XP_013314900.1|_hypothetical_protein_PV05_06682_[Exophiala_xenobiotica]	27	233	104	12	216	436	243	463	395004	19911740	429961	291557	36666670	33052.9	515152	459834
F_pug_471	>KIX98867.1_hypothetical_protein_Z520_05328_[Fonsecaea_multimorphosa_CBS_102226]	82	992	124	98	5	898	18	1009	1.24981e-208	730360200	995546	983152	1566	784176	95890.4	806814
F_pug_472	>KIX98866.1_hypothetical_protein_Z520_05327_[Fonsecaea_multimorphosa_CBS_102226]	89	1212	53	3	104	1312	1	1212	0	1106489000	921494	1	2375667000	816380	87087.1	688232
F_pug_473	>gi|915081805|ref|XP_013261947.1|_26S_protease_regulatory_subunit_8_[Exophiala_aquamarina_CBS_119918	36	50	19	3	16	62	218	263	22498910	10156240	712121	118252	15666670	108295	3431373	235158
F_pug_474	>gi|628259911|ref|XP_007730010.1|_hypothetical_protein_A1O3_01677_[Capronia_epimyces_CBS_606.96]	27	150	66	8	617	758	35	177	26059690	16814760	89196	75781.7	30	8601.74	132132	459592
F_pug_475	>gi|628328310|ref|XP_007743868.1|_chromodomain-helicase-DNA-binding_protein_1_[Cladophialophora_psam	24	184	80	7	769	945	1088	1263	3522437	19137490	131306	116788	35	11844.3	234323	330672
F_pug_476	>gi|915080747|ref|XP_013261802.1|_esterase/lipase_[Exophiala_aquamarina_CBS_119918]	22	139	56	3	560	695	49	182	45379740	14337170	170426	113849	24666670	14036.4	381526	397427
F_pug_477	>gi|915080979|ref|XP_013282951.1|_hypothetical_protein_Z517_08983_[Fonsecaea_pedrosoi_CBS_271.37]	94	142	5	0	1	142	1	142	3.33469e-37	155404900	1	1	328333300	950772	144144	903903
F_pug_478	>gi|915080972|ref|XP_013282950.1|_hypothetical_protein_Z517_08982_[Fonsecaea_pedrosoi_CBS_271.37]	92	877	24	2	1	875	1	877	2.74085e-243	845258300	997720	1	1813333000	925013	78947.4	824278
F_pug_479	>gi|915080965|ref|XP_013282949.1|_hypothetical_protein_Z517_08981_[Fonsecaea_pedrosoi_CBS_271.37]	95	528	9	0	1	528	1	528	2.17063e-142	508616000	1	1	1088667000	952742	60344.8	927430
F_pug_480	>gi|915080958|ref|XP_013282948.1|_hypothetical_protein_Z517_08980_[Fonsecaea_pedrosoi_CBS_271.37]	94	311	8	0	1	311	1	311	1.58535e-80	301582600	1	1	643	939143	138728	879275
F_pug_481	>gi|915080951|ref|XP_013282947.1|_hypothetical_protein_Z517_08979_[Fonsecaea_pedrosoi_CBS_271.37]	90	280	11	0	1	280	1	280	2.62725e-66	254043800	1	1	540666700	897124	245283	803066
F_pug_482	>KIW25169.1_hypothetical_protein_PV07_10830_[Cladophialophora_immunda]	94	250	1	0	1	250	1	250	5.3496e-61	236081300	1	1	502	956190	111111	915108
F_pug_483	>gi|915080937|ref|XP_013282945.1|_pantothenate_kinase_[Fonsecaea_pedrosoi_CBS_271.37]	99	443	2	0	1	443	1	443	1.56287e-127	458754600	1	1	981333300	990579	20661.2	974098
F_pug_484	>gi|915080930|ref|XP_013282944.1|_hypothetical_protein_Z517_08976_[Fonsecaea_pedrosoi_CBS_271.37]	98	273	0	0	1	273	169	441	3.34835e-71	270922400	1	619048	577	982964	442424	679343
F_pug_485	>gi|915080923|ref|XP_013282943.1|_hypothetical_protein_Z517_08975_[Fonsecaea_pedrosoi_CBS_271.37]	89	498	20	0	1	498	1	498	3.90792e-130	467735800	1	1	1000667000	896923	160714	812300
F_pug_486	>gi|915080916|ref|XP_013282942.1|_hypothetical_protein_Z517_08974_[Fonsecaea_pedrosoi_CBS_271.37]	92	518	16	0	1	518	1	518	4.56583e-136	487556500	1	1	1043333000	922759	134783	837547
F_pug_487	>gi|915080909|ref|XP_013282941.1|_hypothetical_protein_Z517_08973_[Fonsecaea_pedrosoi_CBS_271.37]	99	824	2	1	1	823	1	824	1.59272e-230	802674800	1	1	1721667000	993078	21978	965091
F_pug_488	>gi|915080902|ref|XP_013282940.1|_hypothetical_protein_Z517_08972_[Fonsecaea_pedrosoi_CBS_271.37]	90	347	16	0	1	347	212	557	7.10613e-90	333636400	1	621185	712	907777	358586	657387
F_pug_489	>gi|915080895|ref|XP_013282939.1|_hypothetical_protein_Z517_08971_[Fonsecaea_pedrosoi_CBS_271.37]	95	220	1	0	1	220	1	220	4.34898e-62	239333200	1	1	509	964624	136646	887687
F_pug_490	>gi|628276276|ref|XP_007728014.1|_hypothetical_protein_A1O1_08967_[Capronia_coronata_CBS_617.96]	23	117	57	3	463	576	602	712	32743120	15575960	108057	73219	27333330	11358.9	205047	276356
F_pug_491	>gi|915080866|ref|XP_013282935.1|_hypothetical_protein_Z517_08967_[Fonsecaea_pedrosoi_CBS_271.37]	98	709	4	0	1	709	40	748	7.31519e-209	730360200	1	947861	1566	984699	51903.1	903342
F_pug_492	>gi|915080859|ref|XP_013282934.1|_hypothetical_protein_Z517_08966_[Fonsecaea_pedrosoi_CBS_271.37]	96	1137	36	33	9	1112	4	1140	0	1093482000	992806	997368	2347667000	946258	16393.4	965129
F_pug_493	>gi|915080852|ref|XP_013282933.1|_hypothetical_protein_Z517_08965_[Fonsecaea_pedrosoi_CBS_271.37]	92	690	19	0	1	690	1	690	3.4644e-187	658200400	1	1	1410667000	923816	79545.4	879368
F_pug_494	>gi|915080845|ref|XP_013282932.1|_hypothetical_protein_Z517_08964_[Fonsecaea_pedrosoi_CBS_271.37]	84	428	24	0	1	428	1	428	1.64804e-103	378852300	1	1	809333300	837819	285714	717347
F_pug_495	>KIW96513.1_hypothetical_protein_Z519_03582_[Cladophialophora_bantiana_CBS_173.52]	100	110	0	0	1	110	1	110	4.73311e-26	117621600	1	1	247	1	0	1
F_pug_496	>gi|915080831|ref|XP_013282930.1|_hypothetical_protein_Z517_08962_[Fonsecaea_pedrosoi_CBS_271.37]	97	356	2	0	1	356	1	356	1.23402e-98	362128600	1	1	773333300	974790	79602	919920
F_pug_497	>gi|915080824|ref|XP_013282929.1|_hypothetical_protein_Z517_08961_[Fonsecaea_pedrosoi_CBS_271.37]	98	366	1	0	1	366	1	366	1.69712e-99	365070800	1	1	779666700	983600	20725.4	980032
F_pug_498	>KIX01937.1_hypothetical_protein_Z518_07876_[Rhinocladiella_mackenziei_CBS_650.93]	98	364	0	0	1	364	128	491	1.30085e-103	379162000	997260	741344	810	985801	94594.6	896824
F_pug_499	>gi|915080810|ref|XP_013282927.1|_hypothetical_protein_Z517_08959_[Fonsecaea_pedrosoi_CBS_271.37]	97	439	4	0	1	439	1	439	4.27648e-126	453954200	1	1	971	972621	64377.7	922073
F_pug_500	>gi|915080803|ref|XP_013282926.1|_hypothetical_protein_Z517_08958_[Fonsecaea_pedrosoi_CBS_271.37]	94	439	5	0	45	483	1	439	1.33843e-122	442495400	901437	997727	946333300	847969	183486	797713
F_pug_501	>gi|915080798|ref|XP_013282925.1|_hypothetical_protein_Z517_08957_[Fonsecaea_pedrosoi_CBS_271.37]	99	485	1	0	1	485	1	485	7.25987e-135	483375600	1	1	1034333000	990108	54054.1	939087
F_pug_502	>gi|915080789|ref|XP_013282924.1|_hypothetical_protein_Z517_08956_[Fonsecaea_pedrosoi_CBS_271.37]	95	516	8	0	50	565	1	516	1.99791e-146	522087900	913274	1	1117667000	870457	132231	826070
F_pug_503	>gi|915080782|ref|XP_013282923.1|_hypothetical_protein_Z517_08955_[Fonsecaea_pedrosoi_CBS_271.37]	67	314	51	10	22	325	40	343	9.83695e-55	216105800	935385	886297	459	586457	576923	662283
F_pug_504	>gi|915080768|ref|XP_013282921.1|_hypothetical_protein_Z517_08953_[Fonsecaea_pedrosoi_CBS_271.37]	83	286	25	3	418	700	20	302	5.3895e-67	257760200	404286	937086	548666700	330191	586667	614850
F_pug_505	>gi|915080761|ref|XP_013282920.1|_hypothetical_protein_Z517_08952_[Fonsecaea_pedrosoi_CBS_271.37]	97	350	3	2	1	348	1	350	1.15291e-93	345559800	1	1	737666700	975750	59139.8	944888
F_pug_506	>KIW96500.1_hypothetical_protein_Z519_03569_[Cladophialophora_bantiana_CBS_173.52]	88	374	17	2	1	372	1	370	1.12614e-90	335804200	1	1	716666700	877551	138122	875118
F_pug_507	>KIX01486.1_hypothetical_protein_Z518_09212_[Rhinocladiella_mackenziei_CBS_650.93]	17	138	68	3	25	159	170	303	7770857	12943520	849057	348052	21666670	67427.4	2803571	294133
F_pug_508	>gi|671165751|ref|XP_008723342.1|_hypothetical_protein_G647_01721_[Cladophialophora_carrionii_CBS_16	21	205	108	5	157	356	291	488	34531.9	22544180	500000	375000	42333330	45667	927007	395354
F_pug_509	>KIW25142.1_hypothetical_protein_PV07_10806_[Cladophialophora_immunda]	86	444	22	1	1	443	1	443	1.67707e-110	402234600	967249	995506	859666700	836794	232558	740539
F_pug_510	>gi|915080726|ref|XP_013282915.1|_hypothetical_protein_Z517_08947_[Fonsecaea_pedrosoi_CBS_271.37]	92	229	7	0	94	322	5	233	7.29618e-57	222609400	711180	982833	473	660307	394558	711740
F_pug_511	>gi|915080719|ref|XP_013282914.1|_hypothetical_protein_Z517_08946_[Fonsecaea_pedrosoi_CBS_271.37]	96	818	9	0	1	818	1	816	2.73014e-237	825127900	1	1	1770	964928	56537.1	899982
F_pug_512	>gi|915080712|ref|XP_013282913.1|_hypothetical_protein_Z517_08945_[Fonsecaea_pedrosoi_CBS_271.37]	93	321	10	0	1	321	1	321	3.2746e-87	323880900	1	1	691	938009	128205	875443
F_pug_513	>gi|915080705|ref|XP_013282912.1|_hypothetical_protein_Z517_08944_[Fonsecaea_pedrosoi_CBS_271.37]	89	931	74	54	38	914	16	946	1.48669e-228	796480800	959519	984144	1708333000	842097	75949.4	905254
F_pug_514	>gi|915080697|ref|XP_013282911.1|_hypothetical_protein_Z517_08943_[Fonsecaea_pedrosoi_CBS_271.37]	78	518	57	2	1	516	1	511	6.03116e-111	404092800	996139	996101	863666700	748195	314010	662504
F_pug_515	>gi|915080690|ref|XP_013282910.1|_hypothetical_protein_Z517_08942_[Fonsecaea_pedrosoi_CBS_271.37]	99	178	0	0	1	178	1	178	8.11373e-46	184671400	1	1	391333300	991554	15384.6	988604
F_pug_516	>gi|915080683|ref|XP_013282909.1|_hypothetical_protein_Z517_08941_[Fonsecaea_pedrosoi_CBS_271.37]	97	474	4	0	1	474	1	474	1.72523e-135	485388600	997895	997895	1038667000	976190	45267.5	941726
F_pug_517	>gi|915080676|ref|XP_013282908.1|_hypothetical_protein_Z517_08940_[Fonsecaea_pedrosoi_CBS_271.37]	82	272	31	20	1	252	1	272	3.11966e-48	193807500	1	1	411	780380	195489	860230
F_pug_518	>KIX96957.1_hypothetical_protein_Z520_07071_[Fonsecaea_multimorphosa_CBS_102226]	23	102	46	1	33	133	22	119	39989110	10930480	612121	207188	17333330	49713.2	1620690	321218
F_pug_519	>KIY00112.1_hypothetical_protein_Z520_03797_[Fonsecaea_multimorphosa_CBS_102226]	72	2438	371	30	1	2408	1	2411	0	1735177000	1	1	3729	689832	61488.7	854954
F_pug_520	>KIY00113.1_hypothetical_protein_Z520_03798_[Fonsecaea_multimorphosa_CBS_102226]	96	338	4	0	1	338	1	338	4.75074e-86	320319300	920981	979710	683333300	874200	146893	869794
F_pug_521	>gi|915080643|ref|XP_013282903.1|_hypothetical_protein_Z517_08935_[Fonsecaea_pedrosoi_CBS_271.37]	97	110	0	0	40	149	1	110	2.7166e-26	118860400	738255	1	249666700	726479	439024	771446
F_pug_522	>gi|915080636|ref|XP_013282902.1|_hypothetical_protein_Z517_08934_[Fonsecaea_pedrosoi_CBS_271.37]	97	703	7	0	1	703	1	701	6.62289e-193	677246900	1	1	1451667000	969070	23904.4	967734
F_pug_523	>gi|915080631|ref|XP_013282901.1|_hypothetical_protein_Z517_08933_[Fonsecaea_pedrosoi_CBS_271.37]	96	594	8	1	1	593	1	594	1.19009e-169	599512500	1	1	1284333000	965664	55147.1	912154
F_pug_524	>gi|915080624|ref|XP_013282900.1|_hypothetical_protein_Z517_08932_[Fonsecaea_pedrosoi_CBS_271.37]	93	137	5	0	1	137	1	137	3.77824e-30	131867800	1	1	277666700	925556	185567	883855
F_pug_525	>gi|915080616|ref|XP_013282899.1|_hypothetical_protein_Z517_08931_[Fonsecaea_pedrosoi_CBS_271.37]	96	271	0	0	1	271	1	271	7.19892e-66	252495300	1	1	537333300	964115	105263	916543
F_pug_526	>gi|915080609|ref|XP_013282898.1|_hypothetical_protein_Z517_08930_[Fonsecaea_pedrosoi_CBS_271.37]	94	62	0	0	1	62	1	62	1.8177e-10	64353480	911765	984127	132333300	886161	363636	821084
F_pug_527	>gi|915080602|ref|XP_013282897.1|_hypothetical_protein_Z517_08929_[Fonsecaea_pedrosoi_CBS_271.37]	97	1204	13	0	1	1204	1	1198	0	1156815000	1	1	2484	967039	12987	971649
F_pug_528	>gi|915080595|ref|XP_013282896.1|_hypothetical_protein_Z517_08928_[Fonsecaea_pedrosoi_CBS_271.37]	79	379	53	0	1	379	1	343	2.17938e-65	251721100	1	1	535666700	661045	347059	708069
F_pug_529	>gi|915080581|ref|XP_013282894.1|_hypothetical_protein_Z517_08926_[Fonsecaea_pedrosoi_CBS_271.37]	95	320	3	0	180	499	1	320	1.46936e-88	328990900	641283	1	702	612744	402174	654740
F_pug_530	>KIY00124.1_hypothetical_protein_Z520_03809_[Fonsecaea_multimorphosa_CBS_102226]	73	244	40	8	24	259	50	293	1.25221e-47	191949300	911197	832764	407	666485	557143	605223
F_pug_531	>gi|915080560|ref|XP_013282891.1|_hypothetical_protein_Z517_08923_[Fonsecaea_pedrosoi_CBS_271.37]	99	561	1	0	1	561	1	561	5.11909e-166	587279500	1	1	1258	995778	3891.05	994581
F_pug_532	>gi|915080553|ref|XP_013282890.1|_hypothetical_protein_Z517_08922_[Fonsecaea_pedrosoi_CBS_271.37]	97	643	9	0	1	643	1	643	1.04963e-183	646431900	1	1	1385333000	963822	18726.6	971820
F_pug_533	>KIW25119.1_40S_ribosomal_protein_S3_[Cladophialophora_immunda]	99	264	1	0	1	264	1	264	3.72853e-69	263334800	1	1	560666700	991745	0	1
F_pug_534	>gi|915080539|ref|XP_013282888.1|_phenylalanine-tRNA_ligase,_beta_subunit_[Fonsecaea_pedrosoi_CBS_27	99	605	0	0	1	605	1	605	1.07744e-175	619643000	1	1	1327667000	995999	10830.3	982367
F_pug_535	>gi|915080532|ref|XP_013282887.1|_hypothetical_protein_Z517_08919_[Fonsecaea_pedrosoi_CBS_271.37]	99	624	1	0	1	624	1	624	3.55558e-174	614687800	1	1	1317	994713	0	1
F_pug_536	>gi|915080525|ref|XP_013282886.1|_hypothetical_protein_Z517_08918_[Fonsecaea_pedrosoi_CBS_271.37]	98	616	2	0	1	616	1	616	4.77064e-185	650767700	1	1	1394667000	986095	21505.4	964184
F_pug_537	>gi|915080518|ref|XP_013282885.1|_hypothetical_protein_Z517_08917_[Fonsecaea_pedrosoi_CBS_271.37]	95	370	5	0	1	370	1	370	1.06459e-100	369096800	1	1	788333300	958654	81730.8	914595
F_pug_538	>gi|915080515|ref|XP_013282884.1|_uroporphyrinogen-III_C-methyltransferase_[Fonsecaea_pedrosoi_CBS_2	95	590	8	0	1	590	1	590	3.90866e-165	584492200	1	1	1252	960860	74688.8	905113
F_pug_539	>KIY00133.1_elongator_complex_protein_3_[Fonsecaea_multimorphosa_CBS_102226]	99	575	2	0	1	575	1	575	9.55786e-169	596415600	1	1	1277667000	993005	7299.27	988480
F_pug_540	>gi|915080501|ref|XP_013282882.1|_hypothetical_protein_Z517_08914_[Fonsecaea_pedrosoi_CBS_271.37]	95	545	14	9	1	536	1	545	2.40672e-152	541753800	1	1	1160	953947	54687.5	922616
F_pug_541	>gi|915080494|ref|XP_013282881.1|_hypothetical_protein_Z517_08913_[Fonsecaea_pedrosoi_CBS_271.37]	95	551	9	0	54	604	1	549	2.70433e-154	548412300	912252	1	1174333000	870521	65134.1	904934
F_pug_542	>gi|915080487|ref|XP_013282880.1|_hypothetical_protein_Z517_08912_[Fonsecaea_pedrosoi_CBS_271.37]	94	527	25	24	1	503	1	527	8.2649e-133	476717100	1	1	1020	932074	33333.3	958276
F_pug_543	>gi|915080480|ref|XP_013282879.1|_hypothetical_protein_Z517_08911_[Fonsecaea_pedrosoi_CBS_271.37]	97	333	8	0	1	333	1	327	1.19512e-85	318770800	1	1	680	947515	31746	969989
F_pug_544	>gi|915080473|ref|XP_013282878.1|_hypothetical_protein_Z517_08910_[Fonsecaea_pedrosoi_CBS_271.37]	95	77	1	0	1	77	1	77	2.74435e-14	77515670	1	1	160666700	945098	186441	897406
F_pug_545	>gi|915080462|ref|XP_013282877.1|_hypothetical_protein_Z517_08909_[Fonsecaea_pedrosoi_CBS_271.37]	98	642	6	0	1	642	1	641	1.98927e-183	645502800	1	1	1383333000	979467	19011.4	972113
F_pug_546	>gi|915080455|ref|XP_013282876.1|_hypothetical_protein_Z517_08908_[Fonsecaea_pedrosoi_CBS_271.37]	98	485	4	0	1	485	1	485	4.71523e-146	520539400	1	1	1114333000	982368	28806.6	963212
F_pug_547	>gi|915080448|ref|XP_013282875.1|_hypothetical_protein_Z517_08907_[Fonsecaea_pedrosoi_CBS_271.37]	95	119	2	2	6	122	55	173	4.55179e-27	121802600	959016	687861	256	920863	397959	775451
F_pug_548	>gi|915080441|ref|XP_013282874.1|_hypothetical_protein_Z517_08906_[Fonsecaea_pedrosoi_CBS_271.37]	95	421	3	0	1	421	1	421	7.58211e-113	409822200	1	1	876	965467	63725.5	934865
F_pug_549	>gi|915080434|ref|XP_013282873.1|_hypothetical_protein_Z517_08905_[Fonsecaea_pedrosoi_CBS_271.37]	96	663	6	0	1	663	1	660	1.57684e-188	662536200	1	1	1420	961625	54744.5	910652
F_pug_550	>gi|915080421|ref|XP_013282872.1|_hypothetical_protein_Z517_08904_[Fonsecaea_pedrosoi_CBS_271.37]	88	552	29	0	1	552	1	551	2.17869e-138	495453800	998192	998188	1060333000	874862	181818	793831
F_pug_551	>gi|915080414|ref|XP_013282871.1|_hypothetical_protein_Z517_08903_[Fonsecaea_pedrosoi_CBS_271.37]	98	326	1	0	1	326	1	326	1.4311e-87	325119600	1	1	693666700	984856	60241	949053
F_pug_552	>gi|915080407|ref|XP_013282870.1|_hypothetical_protein_Z517_08902_[Fonsecaea_pedrosoi_CBS_271.37]	97	253	2	0	1	253	1	253	1.79839e-69	264263900	1	1	562666700	969558	26666.7	978723
F_pug_553	>gi|628330379|ref|XP_007744278.1|_hypothetical_protein_A1O5_05487_[Cladophialophora_psammophila_CBS_	30	27	10	0	1	27	209	232	47021990	8298046	540000	81081.1	11666670	105105	4378378	241601
F_pug_554	>gi|915080393|ref|XP_013282868.1|_hypothetical_protein_Z517_08900_[Fonsecaea_pedrosoi_CBS_271.37]	97	510	3	0	1	510	1	510	4.46114e-145	517442400	1	1	1107667000	977066	71713.1	901478
F_pug_555	>gi|915080385|ref|XP_013282867.1|_hypothetical_protein_Z517_08899_[Fonsecaea_pedrosoi_CBS_271.37]	96	548	7	0	1	548	1	548	1.73917e-158	562193900	1	1	1204	966034	75188	883636
F_pug_556	>gi|915080378|ref|XP_013282866.1|_hypothetical_protein_Z517_08898_[Fonsecaea_pedrosoi_CBS_271.37]	92	377	10	0	1	377	1	375	7.58944e-100	366309600	1	1	782333300	922563	156757	855096
F_pug_557	>KIW92672.1_ribokinase_[Cladophialophora_bantiana_CBS_173.52]	21	115	51	7	37	144	227	340	51712370	10465940	509434	330435	16333330	34825.9	1177570	375056
F_pug_558	>gi|915080371|ref|XP_013282865.1|_hypothetical_protein_Z517_08897_[Fonsecaea_pedrosoi_CBS_271.37]	94	340	7	0	1	340	212	551	1.99438e-91	338746400	1	617060	723	952569	348485	681986
F_pug_559	>gi|915080364|ref|XP_013282864.1|_hypothetical_protein_Z517_08896_[Fonsecaea_pedrosoi_CBS_271.37]	96	313	2	0	1	313	1	313	1.58957e-82	308241100	1	1	657333300	962421	75675.7	929858
F_pug_560	>gi|915080359|ref|XP_013282863.1|_hypothetical_protein_Z517_08895_[Fonsecaea_pedrosoi_CBS_271.37]	98	572	1	0	1	572	1	572	8.7588e-163	576594900	1	1	1235	988000	45082	941687
F_pug_561	>gi|915080352|ref|XP_013282862.1|_hypothetical_protein_Z517_08894_[Fonsecaea_pedrosoi_CBS_271.37]	98	491	6	0	1	491	1	491	6.4171e-143	510164500	1	1	1092	977910	45082	941577
F_pug_562	>gi|915080345|ref|XP_013282861.1|_hypothetical_protein_Z517_08893_[Fonsecaea_pedrosoi_CBS_271.37]	98	326	2	0	1	326	1	325	1.06357e-92	342153100	1	1	730333300	982071	29268.3	970013
F_pug_563	>gi|915080337|ref|XP_013282860.1|_hypothetical_protein_Z517_08892_[Fonsecaea_pedrosoi_CBS_271.37]	93	1162	63	61	1	1101	1	1162	1.896266e-317	1072422000	1	1	2302333000	922779	9146.34	974775
F_pug_564	>gi|915080330|ref|XP_013282859.1|_hypothetical_protein_Z517_08891_[Fonsecaea_pedrosoi_CBS_271.37]	88	436	20	0	1	436	1	436	4.31447e-111	404092800	1	1	863666700	888241	246377	738525
F_pug_565	>gi|915080325|ref|XP_013282858.1|_hypothetical_protein_Z517_08890_[Fonsecaea_pedrosoi_CBS_271.37]	94	360	11	0	1	360	1	360	1.34942e-97	358721900	1	991736	766	939877	158974	844661
F_pug_566	>gi|915080318|ref|XP_013282857.1|_hypothetical_protein_Z517_08889_[Fonsecaea_pedrosoi_CBS_271.37]	97	612	2	0	1	612	1	612	4.05126e-173	611126200	998369	998369	1309333000	980284	52631.6	930537
F_pug_567	>gi|915080311|ref|XP_013282856.1|_hypothetical_protein_Z517_08888_[Fonsecaea_pedrosoi_CBS_271.37]	95	550	15	6	1	544	1	550	1.37295e-151	539276200	1	1	1154667000	948262	53497.9	931279
F_pug_568	>KIY00169.1_ribosome-interacting_GTPase_1_[Fonsecaea_multimorphosa_CBS_102226]	99	367	0	0	1	367	1	367	7.23051e-100	366309600	1	1	782333300	996603	20304.6	980048
F_pug_569	>gi|915080297|ref|XP_013282854.1|_hypothetical_protein_Z517_08886_[Fonsecaea_pedrosoi_CBS_271.37]	95	244	6	0	1	244	1	244	2.35556e-65	250482300	1	1	533	952920	88607.6	927862
F_pug_570	>gi|915080290|ref|XP_013282853.1|_hypothetical_protein_Z517_08885_[Fonsecaea_pedrosoi_CBS_271.37]	82	138	6	2	16	151	2	137	5.21421e-28	124899500	900662	992701	262666700	759884	728395	629797
F_pug_571	>gi|915080283|ref|XP_013282852.1|_hypothetical_protein_Z517_08884_[Fonsecaea_pedrosoi_CBS_271.37]	92	401	15	0	1	401	1	401	4.54605e-111	403783100	997512	997512	863	924643	156398	832063
F_pug_572	>gi|628323978|ref|XP_007743015.1|_hypothetical_protein_A1O5_04217_[Cladophialophora_psammophila_CBS_	90	837	24	2	1	835	1	836	6.38223e-216	754207000	1	1	1617333000	906408	62500	920728
F_pug_573	>KIY00174.1_hypothetical_protein_Z520_03859_[Fonsecaea_multimorphosa_CBS_102226]	92	139	3	1	1	138	1	138	6.38142e-29	127841700	1	978723	269	922286	219780	866748
F_pug_574	>gi|915080264|ref|XP_013282849.1|_hypothetical_protein_Z517_08881_[Fonsecaea_pedrosoi_CBS_271.37]	95	751	10	0	1	751	1	751	3.16511e-217	758233000	1	1	1626	963841	73076.9	892511
F_pug_575	>KIW25081.1_hypothetical_protein_PV07_10751_[Cladophialophora_immunda]	91	974	34	1	1	973	1	974	5.63462e-269	930890000	1	1	1997667000	917343	15625	960407
F_pug_576	>gi|915080252|ref|XP_013282847.1|_hypothetical_protein_Z517_08879_[Fonsecaea_pedrosoi_CBS_271.37]	94	546	6	0	1	546	1	546	7.31562e-159	563432700	1	1	1206667000	954893	106299	848234
F_pug_577	>gi|915080242|ref|XP_013282846.1|_hypothetical_protein_Z517_08878_[Fonsecaea_pedrosoi_CBS_271.37]	97	651	7	1	1	650	1	651	8.73626e-193	676627500	1	1	1450333000	973160	35242.3	959284
F_pug_578	>KIW25075.1_hypothetical_protein_PV07_10747_[Cladophialophora_immunda]	90	547	22	0	1	547	12	552	4.43116e-144	514345500	1	980072	1101	900000	81448	908117
F_pug_579	>gi|915080226|ref|XP_013282844.1|_glutaredoxin_[Fonsecaea_pedrosoi_CBS_271.37]	97	102	1	0	1	102	1	102	1.09123e-21	102910900	1	1	215333300	983257	89743.6	945829
F_pug_580	>gi|915080219|ref|XP_013282843.1|_hypothetical_protein_Z517_08875_[Fonsecaea_pedrosoi_CBS_271.37]	93	430	14	0	1	430	1	423	7.06048e-111	403318500	1	1	862	922583	115000	884694
F_pug_581	>gi|915080212|ref|XP_013282842.1|_hypothetical_protein_Z517_08874_[Fonsecaea_pedrosoi_CBS_271.37]	89	425	21	0	1	425	1	419	1.35692e-104	382413900	1	1	817	867918	140000	859453
F_pug_582	>gi|915080205|ref|XP_013282841.1|_hypothetical_protein_Z517_08873_[Fonsecaea_pedrosoi_CBS_271.37]	96	1008	14	0	1	1008	1	1008	5.09387e-292	1007540000	1	1	2162667000	965189	31690.1	944366
F_pug_583	>KIY00191.1_hypothetical_protein_Z520_03876_[Fonsecaea_multimorphosa_CBS_102226]	100	197	0	0	1	197	1	197	1.19481e-51	204337200	1	1	433666700	1	0	1
F_pug_584	>gi|915080188|ref|XP_013282838.1|_hypothetical_protein_Z517_08870_[Fonsecaea_pedrosoi_CBS_271.37]	94	595	12	2	1	593	1	595	6.41083e-166	587124600	998316	998322	1257667000	946326	61371.8	896547
F_pug_585	>gi|915080181|ref|XP_013282837.1|_hypothetical_protein_Z517_08869_[Fonsecaea_pedrosoi_CBS_271.37]	97	469	5	1	31	498	30	498	9.25982e-130	466497000	937876	939880	998	913640	133929	844828
F_pug_586	>gi|915080175|ref|XP_013282836.1|_hypothetical_protein_Z517_08868_[Fonsecaea_pedrosoi_CBS_271.37]	94	1009	43	38	1	971	1	1009	8.50533e-279	963563200	1	1	2068	935888	15290.5	957460
F_pug_587	>gi|915080168|ref|XP_013282835.1|_hypothetical_protein_Z517_08867_[Fonsecaea_pedrosoi_CBS_271.37]	99	612	5	0	1	612	1	610	8.10926e-183	643334900	1	1	1378667000	983357	7518.8	988778
F_pug_588	>gi|915080161|ref|XP_013282834.1|_phosphoenolpyruvate_synthase_[Fonsecaea_pedrosoi_CBS_271.37]	99	804	3	0	1	804	1	803	2.07115e-232	808868800	1	1	1735	989168	14184.4	975839
F_pug_589	>gi|915080144|ref|XP_013282833.1|_hypothetical_protein_Z517_08865_[Fonsecaea_pedrosoi_CBS_271.37]	96	305	2	0	1	305	1	305	8.08968e-79	295853100	1	1	630666700	971253	72727.3	938670
F_pug_590	>KIV85696.1_sodium/hydrogen_exchanger_3,_variant_2_[Exophiala_sideris]	24	259	118	18	224	464	140	395	1219816	18363250	359165	417618	33333330	22691.2	490385	443337
F_pug_591	>gi|915080122|ref|XP_013282830.1|_hypothetical_protein_Z517_08862_[Fonsecaea_pedrosoi_CBS_271.37]	91	366	15	0	1	366	1	366	1.43451e-97	359651000	780384	648936	768	711331	132479	835947
F_pug_592	>gi|628303266|ref|XP_007740036.1|_hypothetical_protein_A1O5_01227_[Cladophialophora_psammophila_CBS_	23	340	156	9	761	1091	1163	1486	252005	22853880	303391	185037	43	17919.2	249123	450190
F_pug_593	>gi|915080108|ref|XP_013282828.1|_hypothetical_protein_Z517_08860_[Fonsecaea_pedrosoi_CBS_271.37]	97	688	5	0	6	693	48	735	2.52711e-199	698616100	992785	936054	1497667000	964370	80985.9	852116
F_pug_594	>KIW25058.1_hypothetical_protein_PV07_10730_[Cladophialophora_immunda]	91	611	19	2	1	609	1	611	5.12622e-167	590841000	1	1	1265667000	919593	78947.4	877692
F_pug_595	>gi|915080094|ref|XP_013282826.1|_hypothetical_protein_Z517_08858_[Fonsecaea_pedrosoi_CBS_271.37]	96	624	4	0	1	624	89	712	4.4258e-178	627850000	1	876404	1345333000	971126	84870.9	864104
F_pug_596	>gi|915080087|ref|XP_013282825.1|_hypothetical_protein_Z517_08857_[Fonsecaea_pedrosoi_CBS_271.37]	99	524	2	0	1	524	1	524	1.77429e-147	525494600	1	1	1125	988866	16736.4	979167
F_pug_597	>gi|915080080|ref|XP_013282824.1|_hypothetical_protein_Z517_08856_[Fonsecaea_pedrosoi_CBS_271.37]	97	532	4	0	1	532	1	532	3.18505e-154	547947700	1	1	1173333000	976151	39525.7	945637
F_pug_598	>KIW23069.1_hypothetical_protein_PV07_11299_[Cladophialophora_immunda]	93	420	8	0	1	420	1	420	7.55781e-104	379936300	1	990566	811666700	931523	111111	895101
F_pug_599	>gi|915109261|ref|XP_013287233.1|_hypothetical_protein_Z517_02670_[Fonsecaea_pedrosoi_CBS_271.37]	96	485	2	0	1	485	1	485	3.26234e-134	481207700	1	1	1029667000	974448	63348.4	928751
F_pug_600	>gi|628311379|ref|XP_007741144.1|_hypothetical_protein_A1O5_02338_[Cladophialophora_psammophila_CBS_	72	401	47	0	2	402	16	390	3.11219e-74	281607000	995037	820569	600	674410	525424	530222
F_pug_601	>gi|915109251|ref|XP_013287231.1|_hypothetical_protein_Z517_02668_[Fonsecaea_pedrosoi_CBS_271.37]	97	1263	11	0	1	1263	1	1263	0	1222161000	1	1	2624667000	974143	25477.7	939189
F_pug_602	>gi|915109245|ref|XP_013287230.1|_hypothetical_protein_Z517_02667_[Fonsecaea_pedrosoi_CBS_271.37]	98	309	2	0	67	375	257	565	1.03439e-86	323261500	824000	546903	689666700	816496	239362	789871
F_pug_603	>gi|915109240|ref|XP_013287229.1|_hypothetical_protein_Z517_02666_[Fonsecaea_pedrosoi_CBS_271.37]	98	1072	8	0	1	1072	1	1070	0	1084655000	1	1	2328667000	981318	10238.9	980825
F_pug_604	>gi|915109234|ref|XP_013287228.1|_hypothetical_protein_Z517_02665_[Fonsecaea_pedrosoi_CBS_271.37]	95	199	6	0	1	199	1	196	1.2254e-49	197678700	995000	994924	419333300	933927	132812	905266
F_pug_605	>KIW23039.1_hypothetical_protein_PV07_11271_[Cladophialophora_immunda]	89	210	6	0	1	210	1	210	2.74161e-50	200001400	1	1	424333300	913199	289474	811603
F_pug_606	>gi|915109224|ref|XP_013287226.1|_hypothetical_protein_Z517_02663_[Fonsecaea_pedrosoi_CBS_271.37]	96	843	5	0	1	843	1	843	2.27472e-243	845413200	1	1	1813667000	967977	50541.5	916060
F_pug_607	>gi|915109221|ref|XP_013287225.1|_hypothetical_protein_Z517_02662_[Fonsecaea_pedrosoi_CBS_271.37]	95	460	5	0	1	460	1	460	1.93413e-121	438624200	1	1	938	961394	58035.7	933567
F_pug_608	>gi|915109217|ref|XP_013287224.1|_hypothetical_protein_Z517_02661_[Fonsecaea_pedrosoi_CBS_271.37]	97	279	2	0	1	279	1	279	1.01094e-73	278664900	1	1	593666700	981267	68965.5	939331
F_pug_609	>gi|915109212|ref|XP_013287223.1|_hypothetical_protein_Z517_02660_[Fonsecaea_pedrosoi_CBS_271.37]	91	293	9	1	1	292	1	293	2.44767e-76	287491300	1	1	612666700	920381	166667	879955
F_pug_610	>KIW87673.1_hypothetical_protein_Z519_11647_[Cladophialophora_bantiana_CBS_173.52]	99	152	0	0	1	152	1	152	5.92975e-35	148126900	1	1	312666700	991543	28037.4	980938
F_pug_611	>gi|915109197|ref|XP_013287221.1|_hypothetical_protein_Z517_02658_[Fonsecaea_pedrosoi_CBS_271.37]	91	491	20	11	1	480	1	491	1.05604e-124	449618500	1	1	961666700	913264	71428.6	910480
F_pug_612	>gi|915109192|ref|XP_013287220.1|_hypothetical_protein_Z517_02657_[Fonsecaea_pedrosoi_CBS_271.37]	98	174	0	0	1	174	1	174	9.98606e-49	194272000	1	1	412	988010	69230.8	949545
F_pug_613	>gi|915109187|ref|XP_013287219.1|_hypothetical_protein_Z517_02656_[Fonsecaea_pedrosoi_CBS_271.37]	91	342	16	3	1	339	1	339	8.24748e-88	326048700	997059	988338	695666700	901512	147541	865223
F_pug_614	>gi|915109182|ref|XP_013287218.1|_hypothetical_protein_Z517_02655_[Fonsecaea_pedrosoi_CBS_271.37]	92	616	26	19	45	641	14	628	1.60937e-157	559406600	931357	979299	1198	845647	92664.1	863308
F_pug_615	>KIV85920.1_hypothetical_protein_PV11_01571_[Exophiala_sideris]	64	1796	322	58	1	1738	1	1768	0	1135291000	803142	989922	2437667000	493988	89552.2	678321
F_pug_616	>gi|915109163|ref|XP_013287215.1|_hypothetical_protein_Z517_02652_[Fonsecaea_pedrosoi_CBS_271.37]	97	849	3	0	1	849	1	848	2.06534e-254	882112500	1	1	1892667000	979641	39604	915302
F_pug_617	>gi|915109148|ref|XP_013287214.1|_hypothetical_protein_Z517_02651_[Fonsecaea_pedrosoi_CBS_271.37]	95	495	9	1	1	494	1	495	8.82048e-136	486472600	1	1	1041	950396	66985.6	930043
F_pug_618	>gi|915109143|ref|XP_013287213.1|_hypothetical_protein_Z517_02650_[Fonsecaea_pedrosoi_CBS_271.37]	78	860	105	67	1	793	1	859	4.12296e-181	638534600	1	1	1368333000	775553	158491	745289
F_pug_619	>gi|915109139|ref|XP_013287212.1|_AMP_deaminase_[Fonsecaea_pedrosoi_CBS_271.37]	98	1084	10	2	1	1082	1	1084	0	1117483000	1	1	2399333000	977856	14749.3	951064
F_pug_620	>gi|915109135|ref|XP_013287211.1|_hypothetical_protein_Z517_02648_[Fonsecaea_pedrosoi_CBS_271.37]	93	733	21	0	1	733	1	730	6.0772e-205	717352800	1	1	1538	934008	101215	863319
F_pug_621	>gi|915109130|ref|XP_013287210.1|_hypothetical_protein_Z517_02647_[Fonsecaea_pedrosoi_CBS_271.37]	97	249	2	0	1	249	93	341	2.40997e-67	257605400	1	730205	548333300	969929	312500	792299
F_pug_622	>gi|915109127|ref|XP_013287209.1|_hypothetical_protein_Z517_02646_[Fonsecaea_pedrosoi_CBS_271.37]	97	325	1	0	2	326	38	362	8.34592e-88	326048700	996932	897790	695666700	972960	112903	895908
F_pug_623	>gi|915109124|ref|XP_013287208.1|_hypothetical_protein_Z517_02645_[Fonsecaea_pedrosoi_CBS_271.37]	98	582	0	0	1	582	1	582	1.06821e-172	609577800	1	1	1306	988894	39855.1	934384
F_pug_624	>gi|915186062|ref|XP_013318226.1|_hypothetical_protein_PV05_02209_[Exophiala_xenobiotica]	22	158	75	5	127	279	195	347	3640037	15111410	495146	366906	26333330	37853.4	843284	434961
F_pug_625	>gi|915109114|ref|XP_013287206.1|_hypothetical_protein_Z517_02643_[Fonsecaea_pedrosoi_CBS_271.37]	90	248	10	3	1	245	1	247	3.5757e-60	233294000	1	1	496	904559	198676	845261
F_pug_626	>gi|915109109|ref|XP_013287205.1|_hypothetical_protein_Z517_02642_[Fonsecaea_pedrosoi_CBS_271.37]	88	600	26	5	1	595	1	600	4.04955e-163	577833700	1	1	1237667000	884469	165992	769863
F_pug_627	>gi|915109105|ref|XP_013287204.1|_hypothetical_protein_Z517_02641_[Fonsecaea_pedrosoi_CBS_271.37]	87	300	23	0	1	300	1	300	1.19285e-69	265347800	1	1	565	848348	356250	713893
F_pug_628	>gi|915109100|ref|XP_013287203.1|_hypothetical_protein_Z517_02640_[Fonsecaea_pedrosoi_CBS_271.37]	96	380	4	0	1	380	1	380	4.70998e-103	376994200	1	1	805333300	965242	46875	955087
F_pug_629	>gi|915109095|ref|XP_013287202.1|_hypothetical_protein_Z517_02639_[Fonsecaea_pedrosoi_CBS_271.37]	95	341	16	16	1	325	1	341	1.04074e-84	315673800	1	1	673333300	936920	30927.8	970185
F_pug_630	>gi|915109089|ref|XP_013287201.1|_hypothetical_protein_Z517_02638_[Fonsecaea_pedrosoi_CBS_271.37]	93	878	19	1	60	936	1	878	3.31994e-250	868330900	936966	1	1863	879465	45602.6	898082
F_pug_631	>gi|915109079|ref|XP_013287199.1|_hypothetical_protein_Z517_02636_[Fonsecaea_pedrosoi_CBS_271.37]	94	691	16	0	1	691	1	691	1.2586e-199	699545200	992816	995677	1499667000	935149	61224.5	878362
F_pug_632	>KIW23005.1_hypothetical_protein_PV07_11240_[Cladophialophora_immunda]	97	575	6	0	1	575	1	575	3.89727e-166	587744000	1	1	1259	977232	50980.4	928468
F_pug_633	>gi|915109069|ref|XP_013287197.1|_hypothetical_protein_Z517_02634_[Fonsecaea_pedrosoi_CBS_271.37]	98	549	2	0	1	549	1	549	5.84728e-163	577059400	1	1	1236	981732	41841	947630
F_pug_634	>KIW23003.1_hypothetical_protein_PV07_11238_[Cladophialophora_immunda]	88	948	65	32	1	916	1	943	4.9356e-235	818004900	998910	998941	1754667000	866787	57239.1	883628
F_pug_635	>gi|915109059|ref|XP_013287195.1|_hypothetical_protein_Z517_02632_[Fonsecaea_pedrosoi_CBS_271.37]	99	720	2	0	1	720	1	720	3.24606e-206	721533800	1	1	1547	988078	18248.2	970862
F_pug_636	>gi|915109054|ref|XP_013287194.1|_hypothetical_protein_Z517_02631_[Fonsecaea_pedrosoi_CBS_271.37]	97	244	4	0	1	244	1	244	6.8206e-67	255592300	1	1	544	967972	75471.7	938043
F_pug_637	>gi|915109048|ref|XP_013287193.1|_hypothetical_protein_Z517_02630_[Fonsecaea_pedrosoi_CBS_271.37]	96	132	1	0	1	132	1	132	5.99884e-30	131093500	1	1	276	974118	168675	898840
F_pug_638	>gi|915109043|ref|XP_013287192.1|_hypothetical_protein_Z517_02629_[Fonsecaea_pedrosoi_CBS_271.37]	98	297	0	0	1	297	1	297	6.61569e-87	322642100	1	1	688333300	980998	15625	988511
F_pug_639	>gi|915109038|ref|XP_013287191.1|_hypothetical_protein_Z517_02628_[Fonsecaea_pedrosoi_CBS_271.37]	98	1130	8	0	1	1130	1	1130	0	1158673000	1	1	2488	980171	12269.9	966486
F_pug_640	>gi|628246030|ref|XP_007724440.1|_40S_ribosomal_protein_S13_[Capronia_coronata_CBS_617.96]	100	151	0	0	1	151	1	151	1.88646e-36	153082100	1	1	323333300	1	0	1
F_pug_641	>gi|915109023|ref|XP_013287188.1|_hypothetical_protein_Z517_02625_[Fonsecaea_pedrosoi_CBS_271.37]	96	304	6	0	1	304	1	304	5.12618e-83	309789600	1	1	660666700	958414	111842	911378
F_pug_642	>gi|915109018|ref|XP_013287187.1|_hypothetical_protein_Z517_02624_[Fonsecaea_pedrosoi_CBS_271.37]	98	1478	12	1	1	1477	1	1477	0	1452422000	1	1	3120333000	978365	6369.43	985187
F_pug_643	>gi|915109013|ref|XP_013287186.1|_hypothetical_protein_Z517_02623_[Fonsecaea_pedrosoi_CBS_271.37]	96	501	4	0	1	501	1	501	3.5447e-141	504435100	1	1	1079667000	964275	64377.7	922073
F_pug_644	>gi|915109008|ref|XP_013287185.1|_hypothetical_protein_Z517_02622_[Fonsecaea_pedrosoi_CBS_271.37]	91	4870	154	20	1	4850	1	4868	0	4511005000	1	1	9704333000	913550	7692.31	839496
F_pug_645	>gi|915109003|ref|XP_013287184.1|_hypothetical_protein_Z517_02621_[Fonsecaea_pedrosoi_CBS_271.37]	91	99	3	0	10	108	88	186	3.63377e-21	102756100	804878	391304	215	765125	1166667	502726
F_pug_646	>gi|915108995|ref|XP_013287183.1|_hypothetical_protein_Z517_02620_[Fonsecaea_pedrosoi_CBS_271.37]	98	513	0	0	1	513	1	513	2.08647e-149	531843400	1	1	1138667000	991870	32258.1	957218
F_pug_647	>gi|915108990|ref|XP_013287182.1|_hypothetical_protein_Z517_02619_[Fonsecaea_pedrosoi_CBS_271.37]	99	534	1	0	1	534	1	534	3.3688e-155	551199600	1	1	1180333000	988002	31620.5	956597
F_pug_648	>gi|915108985|ref|XP_013287181.1|_hypothetical_protein_Z517_02618_[Fonsecaea_pedrosoi_CBS_271.37]	99	608	2	0	1	608	1	608	3.94514e-175	617784800	1	1	1323667000	992006	11194	983022
F_pug_649	>gi|915108980|ref|XP_013287180.1|_hypothetical_protein_Z517_02617_[Fonsecaea_pedrosoi_CBS_271.37]	93	184	5	1	100	282	1	183	5.40776e-43	175999800	646643	1	372666700	590285	460870	724951
F_pug_650	>gi|915108975|ref|XP_013287179.1|_translation_machinery-associated_protein_22_[Fonsecaea_pedrosoi_CB	99	198	0	0	1	198	1	198	3.74417e-50	199382000	1	1	423	992958	24193.5	982524
F_pug_651	>gi|915108970|ref|XP_013287178.1|_hypothetical_protein_Z517_02615_[Fonsecaea_pedrosoi_CBS_271.37]	88	467	51	45	1	422	95	560	2.90409e-105	385046300	1	832143	822666700	843184	199095	783885
F_pug_652	>gi|915108965|ref|XP_013287177.1|_hypothetical_protein_Z517_02614_[Fonsecaea_pedrosoi_CBS_271.37]	84	239	29	27	1	212	1	239	3.51467e-39	163302200	1	1	345333300	790840	129630	914407
F_pug_653	>gi|915108960|ref|XP_013287176.1|_hypothetical_protein_Z517_02613_[Fonsecaea_pedrosoi_CBS_271.37]	97	489	4	0	1	489	1	488	6.80507e-140	500099300	1	1	1070333000	970384	95022.6	892512
F_pug_654	>gi|915108955|ref|XP_013287175.1|_hypothetical_protein_Z517_02612_[Fonsecaea_pedrosoi_CBS_271.37]	98	1512	3	0	1	1512	1	1512	0	1596897000	1	1	3431333000	989427	11111.1	943563
F_pug_655	>KIX98950.1_hypothetical_protein_Z520_05411_[Fonsecaea_multimorphosa_CBS_102226]	90	51	1	0	1	51	1	51	2.31719e-05	47629760	586207	879310	96333330	524501	951220	633834
F_pug_656	>gi|915108944|ref|XP_013287173.1|_hypothetical_protein_Z517_02610_[Fonsecaea_pedrosoi_CBS_271.37]	95	249	5	0	1	249	1	249	2.62809e-62	240417100	1	1	511333300	942260	113208	907934
F_pug_657	>gi|915108935|ref|XP_013287171.1|_hypothetical_protein_Z517_02608_[Fonsecaea_pedrosoi_CBS_271.37]	72	367	67	33	19	352	155	513	5.08478e-58	227719500	948864	699805	484	606263	355932	697587
F_pug_658	>gi|915108930|ref|XP_013287170.1|_hypothetical_protein_Z517_02607_[Fonsecaea_pedrosoi_CBS_271.37]	76	261	32	2	17	275	110	366	5.7637e-47	190865300	796923	506903	404666700	588749	605442	584061
F_pug_659	>gi|915108925|ref|XP_013287169.1|_DNA-directed_RNA_polymerase_[Fonsecaea_pedrosoi_CBS_271.37]	99	351	2	0	1	351	1	351	2.80244e-100	367548300	1	1	785	989080	38095.2	959830
F_pug_660	>gi|915108920|ref|XP_013287168.1|_hypothetical_protein_Z517_02605_[Fonsecaea_pedrosoi_CBS_271.37]	100	435	0	0	1	435	1	435	6.98128e-121	436611100	1	1	933666700	997152	9569.38	989980
F_pug_661	>gi|915108915|ref|XP_013287167.1|_hypothetical_protein_Z517_02604_[Fonsecaea_pedrosoi_CBS_271.37]	95	566	14	1	1	565	1	564	6.75916e-156	553677200	1	1	1185667000	941503	59829.1	927136
F_pug_662	>gi|915108908|ref|XP_013287166.1|_tubulin_alpha_chain_[Fonsecaea_pedrosoi_CBS_271.37]	100	450	0	0	1	450	1	450	2.1805e-131	471607100	1	1	1009	997693	12048.2	984035
F_pug_663	>gi|915108902|ref|XP_013287165.1|_hypothetical_protein_Z517_02602_[Fonsecaea_pedrosoi_CBS_271.37]	97	988	7	0	1	988	1	988	2.70411e-282	975176900	1	1	2093	975303	26229.5	944399
F_pug_664	>gi|915108897|ref|XP_013287164.1|_hypothetical_protein_Z517_02601_[Fonsecaea_pedrosoi_CBS_271.37]	94	294	4	0	1	294	1	294	6.82065e-77	289349500	1	1	616666700	960540	140244	883695
F_pug_665	>gi|915108892|ref|XP_013287163.1|_hypothetical_protein_Z517_02600_[Fonsecaea_pedrosoi_CBS_271.37]	92	815	19	0	1	815	1	815	3.49331e-237	824973100	914703	946574	1769667000	853400	94462.5	776786
F_pug_666	>gi|628313559|ref|XP_007741425.1|_hypothetical_protein_A1O5_02621_[Cladophialophora_psammophila_CBS_	21	269	122	10	281	539	586	846	11880080	16040510	357735	235986	28333330	17689.9	491379	306190
F_pug_667	>gi|915066095|ref|XP_013280870.1|_hypothetical_protein_Z517_09508_[Fonsecaea_pedrosoi_CBS_271.37]	24	176	87	5	36	206	210	383	292509	18208400	826087	406542	33	70412.5	1208791	449948
F_pug_668	>gi|915083675|ref|XP_013283322.1|_hypothetical_protein_Z517_06126_[Fonsecaea_pedrosoi_CBS_271.37]	98	512	5	1	1	511	1	512	5.67613e-141	503815700	1	1	1078333000	978228	46296.3	949545
F_pug_669	>gi|915083679|ref|XP_013283323.1|_hypothetical_protein_Z517_06127_[Fonsecaea_pedrosoi_CBS_271.37]	95	524	6	0	1	524	1	523	1.48475e-150	535714700	1	1	1147	960368	100000	871654
F_pug_670	>gi|915083685|ref|XP_013283324.1|_hypothetical_protein_Z517_06128_[Fonsecaea_pedrosoi_CBS_271.37]	99	311	1	0	1	311	1	311	4.54401e-84	313351100	1	1	668333300	988172	39772.7	964603
F_pug_671	>gi|915083694|ref|XP_013283325.1|_hypothetical_protein_Z517_06129_[Fonsecaea_pedrosoi_CBS_271.37]	98	551	2	0	1	551	1	551	2.05493e-159	565290900	1	1	1210667000	988838	30075.2	954847
F_pug_672	>gi|628232642|ref|XP_007722256.1|_vacuolar_protein_sorting-associated_protein_4_[Capronia_coronata_C	32	56	25	0	67	122	66	116	55354430	10620780	281407	116438	16666670	37509.4	1387387	289537
F_pug_673	>gi|915083708|ref|XP_013283327.1|_hypothetical_protein_Z517_06131_[Fonsecaea_pedrosoi_CBS_271.37]	96	637	12	0	1	637	1	635	1.23732e-178	629553300	1	1	1349	958550	82031.2	882400
F_pug_674	>gi|915083717|ref|XP_013283328.1|_dihydropyrimidinase_[Fonsecaea_pedrosoi_CBS_271.37]	99	494	2	0	1	494	1	494	8.45198e-144	513106700	1	1	1098333000	988599	11952.2	983949
F_pug_675	>gi|915083722|ref|XP_013283329.1|_hypothetical_protein_Z517_06133_[Fonsecaea_pedrosoi_CBS_271.37]	49	76	20	2	1	74	64	138	0.0249574	39422750	611570	493421	78666670	291358	1703704	384521
F_pug_676	>gi|915083728|ref|XP_013283330.1|_hypothetical_protein_Z517_06134_[Fonsecaea_pedrosoi_CBS_271.37]	98	351	0	0	1	351	1	351	3.68366e-99	363832000	1	1	777	985207	44117.7	954949
F_pug_677	>gi|915083734|ref|XP_013283331.1|_hypothetical_protein_Z517_06135_[Fonsecaea_pedrosoi_CBS_271.37]	97	531	1	0	1	531	1	531	1.98764e-151	538656800	1	1	1153333000	981560	62761.5	920920
F_pug_678	>gi|915083740|ref|XP_013283332.1|_hypothetical_protein_Z517_06136_[Fonsecaea_pedrosoi_CBS_271.37]	97	163	0	0	1	163	1	163	1.73785e-40	166708800	1	1	352666700	981447	93750	939993
F_pug_679	>gi|915083747|ref|XP_013283333.1|_hypothetical_protein_Z517_06137_[Fonsecaea_pedrosoi_CBS_271.37]	86	285	28	25	1	260	1	285	3.36502e-59	230351900	1	1	489666700	837037	211538	832545
F_pug_680	>KIH93576.1_ABC_transporter_[Sporothrix_brasiliensis_5110]	27	139	66	10	477	605	976	1110	129731500	13098370	177442	86262	22	13636.4	327273	322187
F_pug_681	>gi|915083761|ref|XP_013283335.1|_hypothetical_protein_Z517_06139_[Fonsecaea_pedrosoi_CBS_271.37]	95	525	13	1	9	532	148	672	5.78192e-146	520849100	984962	781250	1115	936975	120968	837621
F_pug_682	>gi|915083779|ref|XP_013283336.1|_hypothetical_protein_Z517_06140_[Fonsecaea_pedrosoi_CBS_271.37]	96	314	7	3	12	322	1	314	8.04196e-86	319235400	965838	1	681	929904	149733	860046
F_pug_683	>gi|915083787|ref|XP_013283337.1|_hypothetical_protein_Z517_06141_[Fonsecaea_pedrosoi_CBS_271.37]	99	651	3	0	1	651	1	651	3.39854e-189	664704100	1	1	1424667000	987523	15151.5	977700
F_pug_684	>gi|915083794|ref|XP_013283338.1|_hypothetical_protein_Z517_06142_[Fonsecaea_pedrosoi_CBS_271.37]	96	527	9	0	11	537	3	529	1.57065e-146	522397600	981378	996219	1118333000	949081	74688.8	904468
F_pug_685	>gi|915083801|ref|XP_013283339.1|_hypothetical_protein_Z517_06143_[Fonsecaea_pedrosoi_CBS_271.37]	96	649	10	2	1	647	1	649	2.3965e-182	641941200	1	1	1375667000	957985	57761.7	903978
F_pug_686	>gi|915083807|ref|XP_013283340.1|_hypothetical_protein_Z517_06144_[Fonsecaea_pedrosoi_CBS_271.37]	88	237	12	0	1	237	1	237	3.77083e-56	219822100	1	1	467	875625	330827	767761
F_pug_687	>KIW29167.1_hypothetical_protein,_variant_[Cladophialophora_immunda]	98	655	4	0	1	655	1	655	7.84856e-191	670278700	921238	998476	1436667000	905843	72992.7	881639
F_pug_688	>KIW92684.1_hypothetical_protein_Z519_06531_[Cladophialophora_bantiana_CBS_173.52]	94	3848	74	22	1	3826	1	3845	0	3693401000	1	1	7944333000	944068	0	1
F_pug_689	>KIW29169.1_hypothetical_protein_PV07_05004_[Cladophialophora_immunda]	91	719	43	32	1	687	1	719	1.78396e-177	625991800	1	1	1341333000	894620	46332.1	933693
F_pug_690	>gi|915083839|ref|XP_013283344.1|_hypothetical_protein_Z517_06148_[Fonsecaea_pedrosoi_CBS_271.37]	94	307	5	0	76	382	1	307	2.24657e-81	304679500	803665	1	649666700	765815	278106	778236
F_pug_691	>gi|915083849|ref|XP_013283345.1|_hypothetical_protein_Z517_06149_[Fonsecaea_pedrosoi_CBS_271.37]	96	300	2	0	1	300	3	302	2.96837e-81	303905300	1	993378	648	975904	174419	849308
F_pug_692	>gi|915083856|ref|XP_013283346.1|_hypothetical_protein_Z517_06150_[Fonsecaea_pedrosoi_CBS_271.37]	77	392	70	52	1	340	1	392	7.27649e-65	250017800	1	1	532	698774	284916	745457
F_pug_693	>gi|915083863|ref|XP_013283347.1|_hypothetical_protein_Z517_06151_[Fonsecaea_pedrosoi_CBS_271.37]	91	611	23	5	1	606	1	607	1.94843e-165	585576100	1	1	1254333000	910256	128405	810408
F_pug_694	>gi|915083870|ref|XP_013283348.1|_hypothetical_protein_Z517_06152_[Fonsecaea_pedrosoi_CBS_271.37]	97	583	2	0	30	612	1	583	1.38361e-163	579382100	952614	1	1241	928892	76923.1	897754
F_pug_695	>gi|915083877|ref|XP_013283349.1|_hypothetical_protein_Z517_06153_[Fonsecaea_pedrosoi_CBS_271.37]	79	192	21	0	78	269	1	185	7.76048e-38	158811500	713755	1	335666700	527501	990385	473800
F_pug_696	>KIW39919.1_hypothetical_protein_PV06_08488_[Exophiala_oligosperma]	68	522	82	13	1	509	17	536	1.41757e-96	356399200	996086	968343	761	664629	386364	533900
F_pug_697	>gi|915083891|ref|XP_013283351.1|_hypothetical_protein_Z517_06155_[Fonsecaea_pedrosoi_CBS_271.37]	97	515	2	0	1	515	1	515	2.08151e-151	538501900	1	1	1153	973270	62500	920728
F_pug_698	>gi|915083896|ref|XP_013283352.1|_hypothetical_protein_Z517_06156_[Fonsecaea_pedrosoi_CBS_271.37]	86	237	11	0	1	237	53	289	6.72889e-55	215950900	1	820069	458666700	875875	422535	704902
F_pug_699	>gi|915083900|ref|XP_013283353.1|_thiamine_thiazole_synthase_[Fonsecaea_pedrosoi_CBS_271.37]	98	329	1	0	1	329	1	329	2.5905e-90	334255800	1	1	713333300	992119	41450.8	960033
F_pug_700	>gi|915083907|ref|XP_013283354.1|_hypothetical_protein_Z517_06158_[Fonsecaea_pedrosoi_CBS_271.37]	92	583	13	1	1	582	1	579	1.57805e-147	525959100	1	1	1126	917685	154589	838464
F_pug_701	>gi|915083914|ref|XP_013283355.1|_hypothetical_protein_Z517_06159_[Fonsecaea_pedrosoi_CBS_271.37]	93	109	4	0	1	109	1	109	4.42705e-25	114369800	1	1	240	935065	191781	889701
F_pug_702	>KIW29182.1_hypothetical_protein_PV07_05013_[Cladophialophora_immunda]	86	205	11	1	1	204	1	199	2.84795e-42	173831900	668852	1	368	558422	581967	646243
F_pug_703	>KIW20286.1_hypothetical_protein_PV08_00861_[Exophiala_spinifera]	32	62	28	2	163	222	367	425	5032884	14337170	258621	131403	24666670	48208.5	1260870	313343
F_pug_704	>gi|915083930|ref|XP_013283357.1|_hypothetical_protein_Z517_06161_[Fonsecaea_pedrosoi_CBS_271.37]	98	284	3	0	1	284	1	284	3.54484e-76	286871900	1	1	611333300	975532	59880.2	949129
F_pug_705	>gi|915083937|ref|XP_013283358.1|_ribokinase_[Fonsecaea_pedrosoi_CBS_271.37]	97	345	3	0	1	345	1	345	1.94658e-91	338127000	1	1	721666700	969548	86021.5	919950
F_pug_706	>gi|915083944|ref|XP_013283359.1|_hypothetical_protein_Z517_06163_[Fonsecaea_pedrosoi_CBS_271.37]	94	259	7	0	1	259	1	259	8.80095e-72	272006300	1	1	579333300	945079	153846	869006
F_pug_707	>gi|915083951|ref|XP_013283360.1|_hypothetical_protein_Z517_06164_[Fonsecaea_pedrosoi_CBS_271.37]	98	289	2	1	1	288	1	289	2.86273e-82	307157100	1	1	655	983484	43209.9	963874
F_pug_708	>gi|915083960|ref|XP_013283361.1|_hypothetical_protein_Z517_06165_[Fonsecaea_pedrosoi_CBS_271.37]	98	842	5	0	1	842	1	842	1.46226e-245	852691100	1	1	1829333000	981753	29508.2	936257
F_pug_709	>gi|915083968|ref|XP_013283362.1|_hypothetical_protein_Z517_06166_[Fonsecaea_pedrosoi_CBS_271.37]	97	1557	7	0	1	1557	1	1557	0	1617492000	1	1	3475667000	979889	8403.36	961266
F_pug_710	>KIW29191.1_hypothetical_protein_PV07_05019_[Cladophialophora_immunda]	81	489	35	0	1	489	1	482	1.51779e-116	422519800	1	1	903333300	815774	261062	681446
F_pug_711	>gi|915083992|ref|XP_013283365.1|_hypothetical_protein_Z517_06169_[Fonsecaea_pedrosoi_CBS_271.37]	88	431	17	0	1	431	1	431	1.18839e-109	399292400	988532	1	853333300	883063	266990	717823
F_pug_712	>KIV76934.1_hypothetical_protein_PV11_08783_[Exophiala_sideris]	24	101	41	3	86	183	537	631	29054780	14492020	211663	65698.5	25	24406.1	575000	381277
F_pug_713	>KIX08614.1_hypothetical_protein_Z518_03270_[Rhinocladiella_mackenziei_CBS_650.93]	20	333	158	13	127	446	433	748	17524450	14492020	682303	367015	25	25075.2	550239	392208
F_pug_714	>gi|915084006|ref|XP_013283367.1|_hypothetical_protein_Z517_06171_[Fonsecaea_pedrosoi_CBS_271.37]	90	153	6	0	1	153	1	151	5.07345e-34	145029900	1	1	306	885246	179487	879368
F_pug_715	>KIW92659.1_hsp72-like_protein_[Cladophialophora_bantiana_CBS_173.52]	99	653	0	0	1	653	1	653	8.23566e-185	650148300	1	1	1393333000	993818	3921.57	994614
F_pug_716	>gi|667842134|ref|XP_007785234.1|_hypothetical_protein_W97_09181_[Coniosporium_apollinis_CBS_100218]	22	171	85	3	22	189	143	306	106082	19602040	835821	390476	36	80417	1125000	454286
F_pug_717	>gi|915090382|ref|XP_013284256.1|_hypothetical_protein_Z517_07064_[Fonsecaea_pedrosoi_CBS_271.37]	91	797	43	26	1	771	1	796	4.11304e-214	748013000	1	998745	1604	905874	78431.4	888650
F_pug_718	>gi|915090389|ref|XP_013284257.1|_hypothetical_protein_Z517_07065_[Fonsecaea_pedrosoi_CBS_271.37]	98	120	0	0	1	120	163	282	2.46973e-29	130009600	1	425532	273666700	986779	930000	587977
F_pug_719	>KIW30194.1_hypothetical_protein_PV07_05954_[Cladophialophora_immunda]	97	262	2	0	1	262	1	262	1.44408e-69	265038100	876254	891156	564333300	855050	170732	859316
F_pug_720	>gi|915090403|ref|XP_013284259.1|_6,7-dimethyl-8-ribityllumazine_synthase_[Fonsecaea_pedrosoi_CBS_27	97	228	2	0	1	228	1	228	1.06081e-58	228184000	1	1	485	981781	69930.1	946448
F_pug_721	>gi|915090450|ref|XP_013284266.1|_ornithine_aminotransferase_[Fonsecaea_pedrosoi_CBS_271.37]	98	485	1	0	1	485	1	485	1.86909e-138	495299000	1	1	1060	987271	48192.8	935338
F_pug_722	>gi|915090455|ref|XP_013284267.1|_hypothetical_protein_Z517_07075_[Fonsecaea_pedrosoi_CBS_271.37]	75	150	12	1	1	149	1	150	1.27962e-25	117157100	949045	993378	246	708934	797468	603910
F_pug_723	>KIV96936.1_aspartyl/glutamyl-tRNA(Asn/Gln)_amidotransferase,_B_subunit_[Exophiala_mesophila]	23	190	92	5	150	334	189	368	29909960	12943520	464824	304054	21666670	24136.7	631285	425537
F_pug_724	>gi|915090469|ref|XP_013284269.1|_hypothetical_protein_Z517_07077_[Fonsecaea_pedrosoi_CBS_271.37]	89	159	9	0	1	159	1	159	4.02537e-33	142242700	1	952096	300	865385	362745	779374
F_pug_725	>gi|915090476|ref|XP_013284270.1|_hypothetical_protein_Z517_07078_[Fonsecaea_pedrosoi_CBS_271.37]	92	576	12	0	1	576	1	576	1.83031e-157	558942000	1	1	1197	933212	127490	820447
F_pug_726	>gi|915090483|ref|XP_013284271.1|_hypothetical_protein_Z517_07079_[Fonsecaea_pedrosoi_CBS_271.37]	94	454	9	1	1	453	1	454	3.15042e-125	451167000	1	1	965	941770	158140	825863
F_pug_727	>gi|915090490|ref|XP_013284272.1|_hypothetical_protein_Z517_07080_[Fonsecaea_pedrosoi_CBS_271.37]	94	541	10	0	1	541	1	541	1.68163e-149	532308000	1	1	1139667000	948405	107884	860181
F_pug_728	>gi|915090497|ref|XP_013284273.1|_hypothetical_protein_Z517_07081_[Fonsecaea_pedrosoi_CBS_271.37]	85	119	10	3	1	116	1	117	7.12157e-21	100588200	1	1	210333300	820546	303798	827957
F_pug_729	>gi|915090504|ref|XP_013284274.1|_hypothetical_protein_Z517_07082_[Fonsecaea_pedrosoi_CBS_271.37]	97	1353	16	3	1	1350	1	1353	0	1357500000	1	1	2916	970921	0	1
F_pug_730	>gi|915090511|ref|XP_013284275.1|_hypothetical_protein_Z517_07083_[Fonsecaea_pedrosoi_CBS_271.37]	90	762	64	63	3	701	21	782	1.76034e-179	632805100	997147	974425	1356	877670	106195	879820
F_pug_731	>gi|915090518|ref|XP_013284276.1|_hypothetical_protein_Z517_07084_[Fonsecaea_pedrosoi_CBS_271.37]	96	313	1	0	1	313	1	313	6.11172e-81	302976200	1	1	646	967066	116959	898990
F_pug_732	>gi|915090525|ref|XP_013284277.1|_hypothetical_protein_Z517_07085_[Fonsecaea_pedrosoi_CBS_271.37]	95	1025	22	11	1	1014	1	1024	1.6663e-275	952723700	992172	999024	2044667000	944855	10135.1	980469
F_pug_733	>gi|915090532|ref|XP_013284278.1|_hypothetical_protein_Z517_07086_[Fonsecaea_pedrosoi_CBS_271.37]	81	670	64	0	1	670	21	682	5.34366e-157	557858100	1	970674	1194667000	798218	240158	639656
F_pug_734	>KIW98789.1_hypothetical_protein_Z519_00452_[Cladophialophora_bantiana_CBS_173.52]	100	226	0	0	1	226	1	226	1.40929e-62	241036500	1	1	512666700	994825	12121.2	989684
F_pug_735	>gi|915090548|ref|XP_013284280.1|_hypothetical_protein_Z517_07088_[Fonsecaea_pedrosoi_CBS_271.37]	97	157	2	0	1	157	1	157	1.7205e-37	156798500	993671	907514	331333300	950287	205357	866615
F_pug_736	>KIW98791.1_40S_ribosomal_protein_S2_[Cladophialophora_bantiana_CBS_173.52]	100	261	0	0	1	261	1	261	6.86882e-71	269064200	1	1	573	1	0	1
F_pug_737	>gi|915090560|ref|XP_013284282.1|_hypothetical_protein_Z517_07090_[Fonsecaea_pedrosoi_CBS_271.37]	96	112	2	0	1	112	1	112	2.6299e-22	105233700	1	1	220333300	956585	157895	907229
F_pug_738	>gi|915090567|ref|XP_013284283.1|_hypothetical_protein_Z517_07091_[Fonsecaea_pedrosoi_CBS_271.37]	99	405	0	0	1	405	1	405	1.34265e-112	408893100	997537	997537	874	987943	24509.8	974993
F_pug_739	>gi|915090574|ref|XP_013284284.1|_hypothetical_protein_Z517_07092_[Fonsecaea_pedrosoi_CBS_271.37]	97	356	1	0	1	356	1	356	2.17103e-103	377923200	1	1	807333300	978191	55813.9	939592
F_pug_740	>gi|915090583|ref|XP_013284285.1|_hypothetical_protein_Z517_07093_[Fonsecaea_pedrosoi_CBS_271.37]	93	754	24	1	2	754	24	777	2.4564e-211	738722000	998674	970399	1584	931034	102041	864173
F_pug_741	>gi|915090591|ref|XP_013284286.1|_hypothetical_protein_Z517_07094_[Fonsecaea_pedrosoi_CBS_271.37]	99	538	0	0	1	538	1	538	2.65487e-152	541598900	1	1	1159667000	993716	7633.59	988937
F_pug_742	>gi|915090598|ref|XP_013284287.1|_hypothetical_protein_Z517_07095_[Fonsecaea_pedrosoi_CBS_271.37]	83	312	35	29	1	283	1	312	1.29257e-60	235307100	1	1	500333300	804826	280255	778033
F_pug_743	>gi|915090605|ref|XP_013284288.1|_hypothetical_protein_Z517_07096_[Fonsecaea_pedrosoi_CBS_271.37]	96	465	4	0	1	465	1	465	2.32829e-131	471607100	1	1	1009	974879	85714.3	909314
F_pug_744	>gi|915090612|ref|XP_013284289.1|_hypothetical_protein_Z517_07097_[Fonsecaea_pedrosoi_CBS_271.37]	98	419	3	0	1	419	1	419	8.19295e-117	422984400	1	1	904333300	979776	48309.2	950290
F_pug_745	>gi|915090619|ref|XP_013284290.1|_hypothetical_protein_Z517_07098_[Fonsecaea_pedrosoi_CBS_271.37]	96	514	7	0	1	514	1	514	1.40569e-143	512487300	1	1	1097	968511	38135.6	953187
F_pug_746	>gi|915090626|ref|XP_013284291.1|_hypothetical_protein_Z517_07099_[Fonsecaea_pedrosoi_CBS_271.37]	96	1208	16	0	1	1208	1	1208	0	1140866000	998347	998347	2449667000	960528	36423.8	923811
F_pug_747	>KIY00689.1_hypothetical_protein_Z520_03354_[Fonsecaea_multimorphosa_CBS_102226]	78	280	34	16	5	268	73	351	3.12739e-57	224157900	985075	794872	476333300	756886	554140	578504
F_pug_748	>gi|915054761|ref|XP_013258176.1|_hypothetical_protein_A1O9_08336_[Exophiala_aquamarina_CBS_119918]	98	688	5	0	1	688	1	688	5.43085e-203	710694300	1	1	1523667000	982377	46931.4	922105
F_pug_749	>gi|628294195|ref|XP_007733437.1|_hypothetical_protein_A1O3_05120_[Capronia_epimyces_CBS_606.96]	23	95	38	1	177	270	544	634	38241420	13098370	229268	111247	22	24061.2	600985	356345
F_pug_750	>KIY00509.1_hypothetical_protein_Z520_04194_[Fonsecaea_multimorphosa_CBS_102226]	94	272	7	0	1	272	1	272	1.5654e-72	274638800	1	1	585	938503	207317	828469
F_pug_751	>KPI44031.1_hypothetical_protein_AB675_6582_[Phialophora_attae]	20	297	154	11	20	305	245	530	50257330	13408070	635556	235585	22666670	22568.9	642512	315175
F_pug_752	>gi|915054902|ref|XP_013258196.1|_hypothetical_protein_A1O9_08356_[Exophiala_aquamarina_CBS_119918]	36	25	9	0	21	45	332	354	46734300	9227141	347222	59126	13666670	84016.4	3450980	247242
F_pug_753	>gi|915090640|ref|XP_013284293.1|_hypothetical_protein_Z517_07101_[Fonsecaea_pedrosoi_CBS_271.37]	87	290	23	2	177	464	31	316	8.90984e-68	260083000	619355	760638	553666700	525467	531250	597027
F_pug_754	>KIW17575.1_26S_protease_regulatory_subunit_10B_[Exophiala_spinifera]	27	55	23	1	1	54	281	333	35856540	9846538	642857	134860	15	80213.9	3150943	264300
F_pug_755	>KIW98805.1_hypothetical_protein_Z519_00468_[Cladophialophora_bantiana_CBS_173.52]	78	601	47	1	5	604	2	601	8.14495e-139	497312000	993378	875912	1064333000	790934	266949	648708
F_pug_756	>gi|915090654|ref|XP_013284295.1|_hypothetical_protein_Z517_07103_[Fonsecaea_pedrosoi_CBS_271.37]	92	599	20	0	1	599	1	599	3.31724e-161	571484800	1	1	1224	915026	92000	873769
F_pug_757	>gi|915090669|ref|XP_013284297.1|_hypothetical_protein_Z517_07105_[Fonsecaea_pedrosoi_CBS_271.37]	97	473	5	0	1	473	1	473	4.4948e-135	483995000	1	1	1035667000	972761	37037	959636
F_pug_758	>gi|915090676|ref|XP_013284298.1|_hypothetical_protein_Z517_07106_[Fonsecaea_pedrosoi_CBS_271.37]	92	247	8	0	1	247	1	247	1.68337e-62	241036500	1	1	512666700	916021	231292	824756
F_pug_759	>gi|915090683|ref|XP_013284299.1|_hypothetical_protein_Z517_07107_[Fonsecaea_pedrosoi_CBS_271.37]	94	795	17	6	1	789	1	795	3.03587e-225	785022000	1	1	1683667000	946412	98639.5	796626
F_pug_760	>KIW25144.1_hypothetical_protein_PV07_10808_[Cladophialophora_immunda]	57	444	61	1	2	444	30	473	3.04897e-75	285323400	913402	907976	608	578680	553763	468897
F_pug_761	>gi|915090690|ref|XP_013284300.1|_hypothetical_protein_Z517_07108_[Fonsecaea_pedrosoi_CBS_271.37]	100	388	0	0	1	388	1	388	8.9773e-111	402699100	1	1	860666700	998840	13824.9	984897
F_pug_762	>gi|915090697|ref|XP_013284301.1|_hypothetical_protein_Z517_07109_[Fonsecaea_pedrosoi_CBS_271.37]	95	245	8	3	1	242	1	245	2.79794e-62	240262200	1	1	511	946296	113208	907532
F_pug_763	>gi|915090704|ref|XP_013284302.1|_hypothetical_protein_Z517_07110_[Fonsecaea_pedrosoi_CBS_271.37]	87	357	41	37	1	320	1	356	1.23056e-73	278974600	1	970027	594333300	832788	82840.2	929337
F_pug_764	>gi|915090711|ref|XP_013284303.1|_farnesyl-diphosphate_farnesyltransferase_[Fonsecaea_pedrosoi_CBS_2	95	484	2	0	1	484	1	484	1.16599e-135	486008000	1	1	1040	963260	114754	848112
F_pug_765	>gi|915090718|ref|XP_013284304.1|_hypothetical_protein_Z517_07112_[Fonsecaea_pedrosoi_CBS_271.37]	99	503	0	0	1	503	1	503	9.3879e-141	503041500	1	1	1076667000	996914	12931	984606
F_pug_766	>gi|915090725|ref|XP_013284305.1|_hypothetical_protein_Z517_07113_[Fonsecaea_pedrosoi_CBS_271.37]	95	674	11	0	1	674	1	674	3.75639e-185	651387100	991176	998518	1396	941124	80357.1	907686
F_pug_767	>gi|915090733|ref|XP_013284306.1|_hypothetical_protein_Z517_07114_[Fonsecaea_pedrosoi_CBS_271.37]	95	692	10	0	1	692	85	776	6.87451e-192	673995000	1	891753	1444667000	951273	120879	803859
F_pug_768	>gi|628295969|ref|XP_007739283.1|_hypothetical_protein_A1O5_00474_[Cladophialophora_psammophila_CBS_	95	375	5	0	1	375	65	439	1.51043e-100	368942000	997340	808190	788	960195	190000	817493
F_pug_769	>gi|915090754|ref|XP_013284309.1|_hypothetical_protein_Z517_07117_[Fonsecaea_pedrosoi_CBS_271.37]	96	554	7	0	48	601	1	554	4.33489e-157	557703200	921797	1	1194333000	897770	91304.4	891057
F_pug_770	>gi|915090761|ref|XP_013284310.1|_hypothetical_protein_Z517_07118_[Fonsecaea_pedrosoi_CBS_271.37]	95	332	2	0	1	332	51	382	7.09077e-92	339675500	1	869110	725	958150	156566	844961
F_pug_771	>gi|915090768|ref|XP_013284311.1|_hypothetical_protein_Z517_07119_[Fonsecaea_pedrosoi_CBS_271.37]	92	871	22	1	1	870	1	871	4.60316e-238	827915200	1	975364	1776	930330	81784.4	870249
F_pug_772	>gi|915090775|ref|XP_013284312.1|_hypothetical_protein_Z517_07120_[Fonsecaea_pedrosoi_CBS_271.37]	98	145	0	0	1	145	1	145	1.2735e-34	146888100	1	1	310	986214	87912.1	944468
F_pug_773	>gi|915090784|ref|XP_013284313.1|_hypothetical_protein_Z517_07121_[Fonsecaea_pedrosoi_CBS_271.37]	93	272	4	0	1	272	1	272	1.70669e-67	257915100	996337	996337	549	933674	265060	779067
F_pug_774	>gi|915090791|ref|XP_013284314.1|_hypothetical_protein_Z517_07122_[Fonsecaea_pedrosoi_CBS_271.37]	92	484	13	0	1	484	1	484	1.97843e-126	455347900	1	1	974	930573	81448	908266
F_pug_775	>gi|915090798|ref|XP_013284315.1|_hypothetical_protein_Z517_07123_[Fonsecaea_pedrosoi_CBS_271.37]	98	642	5	1	1	641	1	641	4.54662e-189	664239500	1	1	1423667000	978465	47272.7	922451
F_pug_776	>gi|915090805|ref|XP_013284316.1|_hypothetical_protein_Z517_07124_[Fonsecaea_pedrosoi_CBS_271.37]	96	485	16	0	1	485	1	469	7.23772e-129	463400000	1	1	991333300	922170	29166.7	964004
F_pug_777	>gi|915090813|ref|XP_013284317.1|_hypothetical_protein_Z517_07125_[Fonsecaea_pedrosoi_CBS_271.37]	100	300	0	0	1	300	1	300	1.05825e-82	308705600	1	1	658333300	1	0	1
F_pug_778	>gi|915090822|ref|XP_013284318.1|_isoleucine-tRNA_ligase_[Fonsecaea_pedrosoi_CBS_271.37]	94	1009	26	5	1	1004	1	1009	4.38986e-289	997784900	1	1	2141667000	939877	75235.1	792719
F_pug_779	>gi|915090829|ref|XP_013284319.1|_hypothetical_protein_Z517_07127_[Fonsecaea_pedrosoi_CBS_271.37]	98	313	0	0	29	341	1	313	9.04166e-89	329145700	909884	984277	702333300	895072	104712	900428
F_pug_780	>gi|915090836|ref|XP_013284320.1|_methionine_aminopeptidase,_type_I_[Fonsecaea_pedrosoi_CBS_271.37]	99	404	1	0	1	404	1	404	2.05862e-121	438159600	1	1	937	991534	25641	969048
F_pug_781	>gi|915090843|ref|XP_013284321.1|_hypothetical_protein_Z517_07129_[Fonsecaea_pedrosoi_CBS_271.37]	95	1049	24	0	1	1049	1	1043	3.0174e-304	1048266000	1	1	2250333000	943404	41401.3	900292
F_pug_782	>gi|915090850|ref|XP_013284322.1|_hypothetical_protein_Z517_07130_[Fonsecaea_pedrosoi_CBS_271.37]	96	316	5	1	1	315	1	316	6.02326e-87	322951800	1	1	689	956059	116402	890186
F_pug_783	>gi|915090857|ref|XP_013284323.1|_hypothetical_protein_Z517_07131_[Fonsecaea_pedrosoi_CBS_271.37]	99	365	3	1	1	364	1	365	1.64166e-105	385046300	997260	997268	822666700	981312	13761.5	984883
F_pug_784	>KIW30119.1_hypothetical_protein_PV07_05892_[Cladophialophora_immunda]	89	838	30	0	1	838	1	838	3.95734e-216	754981200	989374	958810	1619	888584	95890.4	806814
F_pug_785	>gi|915090872|ref|XP_013284325.1|_hypothetical_protein_Z517_07133_[Fonsecaea_pedrosoi_CBS_271.37]	98	528	4	0	1	528	1	528	2.1658e-153	545160500	1	1	1167333000	981777	43290	948472
F_pug_786	>gi|915090880|ref|XP_013284326.1|_cytochrome_c1,_heme_protein,_mitochondrial_[Fonsecaea_pedrosoi_CBS	99	322	1	0	1	322	1	322	3.81207e-90	333636400	1	1	712	991644	25125.6	975012
F_pug_787	>gi|915090887|ref|XP_013284327.1|_hypothetical_protein_Z517_07135_[Fonsecaea_pedrosoi_CBS_271.37]	98	798	4	0	3	800	1	798	4.55757e-233	811036600	997500	1	1739667000	983048	26845.6	946394
F_pug_788	>KIW30114.1_hypothetical_protein_PV07_05887_[Cladophialophora_immunda]	80	914	79	5	1	909	1	913	1.41725e-219	766594900	1	998906	1644	793819	196429	616178
F_pug_789	>gi|915090902|ref|XP_013284329.1|_dethiobiotin_synthase_[Fonsecaea_pedrosoi_CBS_271.37]	95	879	17	6	1	873	1	879	2.3825e-249	865388700	1	1	1856667000	953277	33670	932884
F_pug_790	>gi|915090909|ref|XP_013284330.1|_hypothetical_protein_Z517_07138_[Fonsecaea_pedrosoi_CBS_271.37]	96	437	6	0	1	437	1	437	1.67976e-118	428713800	1	1	916666700	968310	67567.6	923458
F_pug_791	>KIW34403.1_sulfite_reductase_(NADPH)_hemoprotein,_beta-component_[Cladophialophora_immunda]	22	199	85	9	110	299	664	850	23236930	15111410	358491	120490	26333330	21962.8	358491	372996
F_pug_792	>gi|628286850|ref|XP_007732760.1|_hypothetical_protein_A1O3_04441_[Capronia_epimyces_CBS_606.96]	43	572	155	4	17	584	8	575	4.80446e-65	252030800	959460	946667	536333300	412036	514852	441090
F_pug_793	>KIW96281.1_hypothetical_protein_Z519_03350_[Cladophialophora_bantiana_CBS_173.52]	24	59	21	1	3	60	141	196	25748490	10620780	517857	154696	16666670	68119.9	2028571	306612
F_pug_794	>KIW89452.1_hypothetical_protein_Z519_09608_[Cladophialophora_bantiana_CBS_173.52]	20	152	74	2	1	150	312	461	4079378	15730810	398936	254237	27666670	34655.5	937063	343498
F_pug_795	>gi|915090915|ref|XP_013284331.1|_hypothetical_protein_Z517_07139_[Fonsecaea_pedrosoi_CBS_271.37]	96	319	3	0	1	319	1	319	3.26696e-85	317222300	1	1	676666700	959357	115790	890425
F_pug_796	>gi|915090925|ref|XP_013284332.1|_hypothetical_protein_Z517_07140_[Fonsecaea_pedrosoi_CBS_271.37]	97	701	5	0	1	701	1	701	6.65664e-202	707132800	1	1	1516	977224	32491	946318
F_pug_797	>gi|915090933|ref|XP_013284333.1|_hypothetical_protein_Z517_07141_[Fonsecaea_pedrosoi_CBS_271.37]	94	1854	30	2	1	1852	1	1854	0	1755927000	1	1	3773667000	948634	41055.7	847752
F_pug_798	>gi|671165351|ref|XP_008723142.1|_40S_ribosomal_protein_S28_[Cladophialophora_carrionii_CBS_160.54]	100	69	0	0	1	69	1	69	3.07194e-12	70392600	1	1	145333300	1	0	1
F_pug_799	>gi|915090949|ref|XP_013284335.1|_ATP_phosphoribosyltransferase_[Fonsecaea_pedrosoi_CBS_271.37]	98	317	0	0	1	317	1	317	1.31547e-82	308550800	1	1	658	986507	44444.4	959759
F_pug_800	>KIX93879.1_hypothetical_protein_Z520_10504_[Fonsecaea_multimorphosa_CBS_102226]	98	194	2	0	1	194	1	193	1.1645e-49	197678700	1	1	419333300	981279	38461.5	971693
F_pug_801	>gi|915090971|ref|XP_013284338.1|_hypothetical_protein_Z517_07146_[Fonsecaea_pedrosoi_CBS_271.37]	99	155	2	0	1	155	1	155	4.17102e-38	158656700	1	1	335333300	985308	35714.3	975407
F_pug_802	>gi|915090978|ref|XP_013284339.1|_hypothetical_protein_Z517_07147_[Fonsecaea_pedrosoi_CBS_271.37]	94	363	6	0	1	363	1	363	2.3036e-99	364606200	1	1	778666700	946899	131980	869783
F_pug_803	>gi|915090986|ref|XP_013284340.1|_hypothetical_protein_Z517_07148_[Fonsecaea_pedrosoi_CBS_271.37]	97	292	1	0	1	292	1	292	2.51158e-79	297556500	996587	909657	634333300	977903	97826.1	910287
F_pug_804	>KIW30093.1_hypothetical_protein_PV07_05868_[Cladophialophora_immunda]	94	472	13	2	225	694	1	469	8.0506e-128	460457900	675287	991543	985	630736	272727	718636
F_pug_805	>gi|915091008|ref|XP_013284343.1|_hypothetical_protein_Z517_07151_[Fonsecaea_pedrosoi_CBS_271.37]	96	959	10	1	17	974	2	959	1.06586e-277	959846800	983573	998957	2060	949017	34810.1	913686
F_pug_806	>gi|915091016|ref|XP_013284344.1|_hypothetical_protein_Z517_07152_[Fonsecaea_pedrosoi_CBS_271.37]	92	578	33	22	11	566	39	616	2.82099e-145	518526400	982332	938312	1110	883524	98765.4	871919
F_pug_807	>gi|915091023|ref|XP_013284345.1|_hypothetical_protein_Z517_07153_[Fonsecaea_pedrosoi_CBS_271.37]	96	1098	14	0	1	1098	1	1098	2.78763e-307	1058486000	1	1	2272333000	966128	23102.3	951530
F_pug_808	>gi|915091030|ref|XP_013284346.1|_hypothetical_protein_Z517_07154_[Fonsecaea_pedrosoi_CBS_271.37]	90	431	14	0	7	437	2	432	2.91169e-114	414622500	984018	995381	886333300	903807	209302	767542
F_pug_809	>gi|915091038|ref|XP_013284347.1|_hypothetical_protein_Z517_07155_[Fonsecaea_pedrosoi_CBS_271.37]	86	353	21	0	1	353	1	352	5.7786e-86	320009600	1	1	682666700	852623	192708	815961
F_pug_810	>gi|915091046|ref|XP_013284348.1|_hypothetical_protein_Z517_07156_[Fonsecaea_pedrosoi_CBS_271.37]	63	243	53	0	1	243	36	241	9.60853e-28	125518900	1	854772	264	476248	782258	505736
F_pug_811	>gi|915091054|ref|XP_013284349.1|_hypothetical_protein_Z517_07157_[Fonsecaea_pedrosoi_CBS_271.37]	98	420	2	0	1	420	1	420	1.46308e-119	432120500	1	1	924	985075	35398.2	959192
F_pug_812	>gi|915091061|ref|XP_013284350.1|_hypothetical_protein_Z517_07158_[Fonsecaea_pedrosoi_CBS_271.37]	98	262	1	0	1	262	1	262	3.07886e-72	273554800	1	1	582666700	987013	71005.9	938969
F_pug_813	>KIW98874.1_hypothetical_protein_Z519_00537_[Cladophialophora_bantiana_CBS_173.52]	93	979	21	6	1	973	1	979	3.12947e-259	898526500	1	1	1928	938047	11278.2	983151
F_pug_814	>gi|915091075|ref|XP_013284352.1|_hypothetical_protein_Z517_07160_[Fonsecaea_pedrosoi_CBS_271.37]	95	620	14	0	1	620	1	620	2.74697e-180	634973000	1	1	1360667000	954407	57034.2	914715
F_pug_815	>gi|915091083|ref|XP_013284353.1|_hypothetical_protein_Z517_07161_[Fonsecaea_pedrosoi_CBS_271.37]	97	650	6	0	1	650	1	650	5.57624e-186	654019500	1	1	1401667000	974959	37037	942329
F_pug_816	>gi|915091090|ref|XP_013284354.1|_hypothetical_protein_Z517_07162_[Fonsecaea_pedrosoi_CBS_271.37]	96	1079	13	1	7	1084	11	1089	6.57399e-303	1043930000	994465	990817	2241	962078	15037.6	977472
F_pug_817	>gi|915091097|ref|XP_013284355.1|_hypothetical_protein_Z517_07163_[Fonsecaea_pedrosoi_CBS_271.37]	93	297	4	0	1	297	1	297	7.43152e-76	285942800	996644	996644	609333300	943240	112994	899699
F_pug_818	>KIW30079.1_hypothetical_protein_PV07_05855_[Cladophialophora_immunda]	95	322	4	0	1	322	1	322	1.61528e-90	334875200	1	1	714666700	958855	113514	894932
F_pug_819	>gi|915091111|ref|XP_013284357.1|_hypothetical_protein_Z517_07165_[Fonsecaea_pedrosoi_CBS_271.37]	95	495	5	0	1	495	1	495	8.74896e-138	493131100	1	1	1055333000	958232	115741	872603
F_pug_820	>gi|915091182|ref|XP_013284366.1|_hypothetical_protein_Z517_07174_[Fonsecaea_pedrosoi_CBS_271.37]	99	222	1	0	1	222	1	222	1.30859e-59	231126100	1	1	491333300	991258	26315.8	978886
F_pug_821	>KIW30278.1_hypothetical_protein_PV07_06033_[Cladophialophora_immunda]	92	168	2	0	1	168	1	167	1.02209e-39	164231300	1	1	347333300	918062	175258	889915
F_pug_822	>KIX96128.1_hypothetical_protein_Z520_08383_[Fonsecaea_multimorphosa_CBS_102226]	89	472	27	8	1	464	1	470	5.83082e-121	437075700	1	1	934666700	884822	189189	825549
F_pug_823	>gi|628296862|ref|XP_007739351.1|_hypothetical_protein_A1O5_00542_[Cladophialophora_psammophila_CBS_	98	176	0	0	1	176	1	176	2.23286e-42	173212500	1	1	366666700	986547	65040.7	953721
F_pug_824	>gi|915092579|ref|XP_013284557.1|_hypothetical_protein_Z517_07365_[Fonsecaea_pedrosoi_CBS_271.37]	97	301	3	1	1	300	1	301	9.63461e-81	302202000	1	1	644333300	974786	104046	909618
F_pug_825	>gi|915092572|ref|XP_013284556.1|_hypothetical_protein_Z517_07364_[Fonsecaea_pedrosoi_CBS_271.37]	97	510	2	0	1	510	1	510	2.99385e-139	498086300	1	1	1066	979479	50251.3	950038
F_pug_826	>gi|915092556|ref|XP_013284554.1|_hypothetical_protein_Z517_07362_[Fonsecaea_pedrosoi_CBS_271.37]	100	238	0	0	1	238	1	238	2.26403e-63	243823800	1	1	518666700	1	0	1
F_pug_827	>gi|915092548|ref|XP_013284553.1|_hypothetical_protein_Z517_07361_[Fonsecaea_pedrosoi_CBS_271.37]	96	243	3	0	1	243	75	317	3.8551e-61	236855600	1	766562	503666700	959975	293750	776990
F_pug_828	>gi|667834764|ref|XP_007781551.1|_hypothetical_protein_W97_05627_[Coniosporium_apollinis_CBS_100218]	26	73	32	1	454	525	562	629	94132310	12788670	110260	66666.7	21333330	14528.9	417355	364881
F_pug_829	>gi|915092515|ref|XP_013284549.1|_hypothetical_protein_Z517_07357_[Fonsecaea_pedrosoi_CBS_271.37]	91	198	5	0	1	198	1	197	9.32362e-49	194736600	1	1	413	914391	200000	858118
F_pug_830	>gi|915092508|ref|XP_013284548.1|_hypothetical_protein_Z517_07356_[Fonsecaea_pedrosoi_CBS_271.37]	92	880	32	0	46	925	30	901	7.00918e-243	844019500	951351	967814	1810667000	871071	66889.6	859652
F_pug_831	>gi|915092499|ref|XP_013284547.1|_hypothetical_protein_Z517_07355_[Fonsecaea_pedrosoi_CBS_271.37]	95	748	17	0	1	748	1	748	6.36063e-208	727418000	935000	997333	1559667000	889375	58419.2	888287
F_pug_832	>KIW93698.1_hypothetical_protein_Z519_05012_[Cladophialophora_bantiana_CBS_173.52]	92	511	14	0	1	511	1	508	1.69836e-134	482291700	1	1	1032	919240	83682	893941
F_pug_833	>gi|915092481|ref|XP_013284545.1|_hypothetical_protein_Z517_07353_[Fonsecaea_pedrosoi_CBS_271.37]	97	411	3	0	1	411	1	411	4.25876e-122	440482400	1	1	942	977855	56277.1	932877
F_pug_834	>gi|915092463|ref|XP_013284543.1|_hypothetical_protein_Z517_07351_[Fonsecaea_pedrosoi_CBS_271.37]	92	402	10	0	11	412	1	402	1.32488e-105	385665700	975728	1	824	905163	202381	829090
F_pug_835	>gi|915092455|ref|XP_013284542.1|_hypothetical_protein_Z517_07350_[Fonsecaea_pedrosoi_CBS_271.37]	99	506	0	0	1	506	1	506	2.37243e-150	534940400	1	1	1145333000	994213	21008.4	973999
F_pug_836	>gi|915092448|ref|XP_013284541.1|_hypothetical_protein_Z517_07349_[Fonsecaea_pedrosoi_CBS_271.37]	89	301	29	0	1	301	1	278	2.07265e-66	254508400	980456	1	541666700	785404	125000	890651
F_pug_837	>gi|915092437|ref|XP_013284540.1|_hypothetical_protein_Z517_07348_[Fonsecaea_pedrosoi_CBS_271.37]	93	400	9	0	1	400	21	420	2.41287e-106	388143300	1	952381	829333300	932534	182266	813973
F_pug_838	>gi|915092429|ref|XP_013284539.1|_hypothetical_protein_Z517_07347_[Fonsecaea_pedrosoi_CBS_271.37]	96	520	8	0	1	520	1	520	3.59276e-153	544386200	1	1	1165667000	966289	42307.7	938631
F_pug_839	>gi|915092419|ref|XP_013284538.1|_hypothetical_protein_Z517_07346_[Fonsecaea_pedrosoi_CBS_271.37]	92	251	5	0	51	301	1	251	3.49357e-66	253579300	833887	1	539666700	795968	326797	748845
F_pug_840	>gi|915092410|ref|XP_013284537.1|_hypothetical_protein_Z517_07345_[Fonsecaea_pedrosoi_CBS_271.37]	100	498	0	0	1	498	1	498	6.6822e-141	503506000	997996	1	1077667000	994769	8658.01	989806
F_pug_841	>KIV80865.1_hypothetical_protein_PV11_08340_[Exophiala_sideris]	38	88	33	6	13	94	31	117	15973.7	20840840	820000	290000	38666670	180967	2112903	328847
F_pug_842	>gi|915092403|ref|XP_013284536.1|_hypothetical_protein_Z517_07344_[Fonsecaea_pedrosoi_CBS_271.37]	98	199	1	0	5	203	97	295	1.5027e-49	197988400	980296	674576	420	962567	302158	793236
F_pug_843	>gi|915092395|ref|XP_013284535.1|_hypothetical_protein_Z517_07343_[Fonsecaea_pedrosoi_CBS_271.37]	93	331	4	0	1	331	1	331	9.24714e-89	329145700	1	979290	702333300	947392	167539	840040
F_pug_844	>gi|915092387|ref|XP_013284534.1|_hypothetical_protein_Z517_07342_[Fonsecaea_pedrosoi_CBS_271.37]	97	1746	15	0	1	1746	1	1745	0	1720312000	1	1	3697	971531	8746.36	969136
F_pug_845	>gi|915092380|ref|XP_013284533.1|_hypothetical_protein_Z517_07341_[Fonsecaea_pedrosoi_CBS_271.37]	91	164	2	0	1	164	1	164	1.97857e-38	159895500	1	1	338	923497	271845	830015
F_pug_846	>EHY58551.1_hypothetical_protein_HMPREF1120_06560_[Exophiala_dermatitidis_NIH/UT8656]	28	95	47	5	673	762	754	844	13363970	15885660	99667.8	101562	28	13568.1	271429	429436
F_pug_847	>gi|915092355|ref|XP_013284530.1|_hypothetical_protein_Z517_07338_[Fonsecaea_pedrosoi_CBS_271.37]	98	572	5	0	1	572	1	572	1.41927e-174	615771700	996516	996516	1319333000	978250	34364.3	935752
F_pug_848	>gi|915092347|ref|XP_013284529.1|_hypothetical_protein_Z517_07337_[Fonsecaea_pedrosoi_CBS_271.37]	98	538	1	0	1	538	1	538	4.15297e-159	564206900	1	1	1208333000	983184	35856.6	951405
F_pug_849	>gi|915179852|ref|XP_013316406.1|_hypothetical_protein_PV05_04543_[Exophiala_xenobiotica]	82	151	9	0	63	213	145	295	5.84686e-34	146268700	708920	511864	308666700	619813	852459	485665
F_pug_850	>gi|915092327|ref|XP_013284527.1|_hypothetical_protein_Z517_07335_[Fonsecaea_pedrosoi_CBS_271.37]	97	679	10	0	1	679	139	817	2.35003e-200	702177600	995601	828049	1505333000	965783	79861.1	851517
F_pug_851	>gi|915092320|ref|XP_013284526.1|_hypothetical_protein_Z517_07334_[Fonsecaea_pedrosoi_CBS_271.37]	95	198	4	0	1	198	1	198	1.72599e-46	187613500	990000	764479	397666700	934953	368421	751570
F_pug_852	>gi|915092312|ref|XP_013284525.1|_hypothetical_protein_Z517_07333_[Fonsecaea_pedrosoi_CBS_271.37]	92	556	25	0	1	556	1	535	2.67947e-145	518371500	1	1	1109667000	887497	89494.2	870586
F_pug_853	>gi|915092302|ref|XP_013284524.1|_hypothetical_protein_Z517_07332_[Fonsecaea_pedrosoi_CBS_271.37]	95	530	5	0	1	530	1	530	2.2498e-147	525184900	1	1	1124333000	964541	93220.3	884065
F_pug_854	>gi|915092294|ref|XP_013284523.1|_hypothetical_protein_Z517_07331_[Fonsecaea_pedrosoi_CBS_271.37]	90	226	7	4	1	222	1	226	2.58865e-55	216880000	1	1	460666700	915232	341270	768442
F_pug_855	>gi|915092286|ref|XP_013284522.1|_hypothetical_protein_Z517_07330_[Fonsecaea_pedrosoi_CBS_271.37]	87	299	15	0	1	299	1	295	5.84859e-69	263025100	1	1	560	857143	205882	824210
F_pug_856	>EHY53034.1_metalloreductase_transmembrane_component_[Exophiala_dermatitidis_NIH/UT8656]	19	63	29	1	84	145	235	297	144232100	10775630	199357	77490.8	17	23966.2	846154	302560
F_pug_857	>KIH90365.1_DopA_[Sporothrix_brasiliensis_5110]	26	241	114	9	275	506	750	971	910664	20066590	449612	114551	37	30859	380228	325241
F_pug_858	>gi|915092222|ref|XP_013284513.1|_hypothetical_protein_Z517_07321_[Fonsecaea_pedrosoi_CBS_271.37]	98	595	2	0	1	595	1	595	1.49767e-167	592544300	1	1	1269333000	982710	47210.3	943009
F_pug_859	>gi|915092215|ref|XP_013284512.1|_hypothetical_protein_Z517_07320_[Fonsecaea_pedrosoi_CBS_271.37]	98	857	3	0	1	857	1	856	8.40844e-256	886757900	1	1	1902667000	987031	23178.8	951880
F_pug_860	>gi|915092208|ref|XP_013284511.1|_hypothetical_protein_Z517_07319_[Fonsecaea_pedrosoi_CBS_271.37]	96	525	8	0	1	525	1	525	1.86974e-148	528746400	1	1	1132	965321	46413.5	942644
F_pug_861	>gi|915092196|ref|XP_013284509.1|_hypothetical_protein_Z517_07317_[Fonsecaea_pedrosoi_CBS_271.37]	95	621	7	0	1	621	1	621	9.49726e-181	636521500	993600	998392	1364	953180	57971	903355
F_pug_862	>gi|915092189|ref|XP_013284508.1|_hypothetical_protein_Z517_07316_[Fonsecaea_pedrosoi_CBS_271.37]	96	336	6	0	1	336	1	336	2.20593e-90	334565500	997033	991150	714	960969	88541.7	915299
F_pug_863	>gi|915092182|ref|XP_013284507.1|_hypothetical_protein_Z517_07315_[Fonsecaea_pedrosoi_CBS_271.37]	76	182	25	0	1	182	1	182	5.80761e-35	148746300	1	952880	314	744076	670213	632771
F_pug_864	>gi|915092175|ref|XP_013284506.1|_hypothetical_protein_Z517_07314_[Fonsecaea_pedrosoi_CBS_271.37]	100	188	0	0	1	188	1	188	4.02608e-47	189162000	1	1	401	1	0	1
F_pug_865	>gi|915092166|ref|XP_013284505.1|_hypothetical_protein_Z517_07313_[Fonsecaea_pedrosoi_CBS_271.37]	93	1887	77	43	1	1844	1	1887	0	1761501000	1	1	3785667000	930673	23054.8	909543
F_pug_866	>gi|915092159|ref|XP_013284504.1|_hypothetical_protein_Z517_07312_[Fonsecaea_pedrosoi_CBS_271.37]	98	643	3	0	1	643	1	643	2.40275e-189	665168600	1	1	1425667000	986848	22727.3	966396
F_pug_867	>KIW24064.1_calcium-binding_protein_NCS-1_[Cladophialophora_immunda]	100	190	0	0	1	190	1	190	2.49856e-50	199846600	1	1	424	1	0	1
F_pug_868	>gi|915092147|ref|XP_013284502.1|_hypothetical_protein_Z517_07310_[Fonsecaea_pedrosoi_CBS_271.37]	99	424	1	0	1	424	1	424	8.56193e-113	409667300	1	1	875666700	992070	23584.9	974998
F_pug_869	>gi|915092141|ref|XP_013284501.1|_hypothetical_protein_Z517_07309_[Fonsecaea_pedrosoi_CBS_271.37]	99	443	3	0	1	443	1	443	6.00908e-126	453489700	1	1	970	983440	21645	974335
F_pug_870	>gi|915092137|ref|XP_013284500.1|_hypothetical_protein_Z517_07308_[Fonsecaea_pedrosoi_CBS_271.37]	96	570	9	0	1	570	1	570	2.07362e-160	568697500	1	1	1218	964116	39370.1	945640
F_pug_871	>gi|915092129|ref|XP_013284499.1|_hypothetical_protein_Z517_07307_[Fonsecaea_pedrosoi_CBS_271.37]	93	490	11	0	1	490	1	490	1.43122e-132	475788000	995935	1	1018	931098	88983.1	889387
F_pug_872	>gi|915092122|ref|XP_013284498.1|_hypothetical_protein_Z517_07306_[Fonsecaea_pedrosoi_CBS_271.37]	93	260	9	0	1	260	1	260	5.72762e-63	242739800	1	1	516333300	920380	201299	841069
F_pug_873	>gi|915092115|ref|XP_013284497.1|_hypothetical_protein_Z517_07305_[Fonsecaea_pedrosoi_CBS_271.37]	94	569	11	1	1	568	1	569	2.00525e-155	552128700	1	1	1182333000	951704	116379	857981
F_pug_874	>gi|915092107|ref|XP_013284496.1|_hypothetical_protein_Z517_07304_[Fonsecaea_pedrosoi_CBS_271.37]	93	195	6	0	1	195	1	193	1.115e-48	194426900	1	1	412333300	919019	207692	852959
F_pug_875	>gi|915092100|ref|XP_013284495.1|_hypothetical_protein_Z517_07303_[Fonsecaea_pedrosoi_CBS_271.37]	90	314	18	0	1	314	1	303	3.03032e-76	287336400	1	1	612333300	866101	214286	820132
F_pug_876	>gi|915092093|ref|XP_013284494.1|_hypothetical_protein_Z517_07302_[Fonsecaea_pedrosoi_CBS_271.37]	93	379	8	2	1	377	1	378	2.22762e-100	368167700	997354	949749	786333300	936111	119403	879614
F_pug_877	>gi|915092086|ref|XP_013284493.1|_hypothetical_protein_Z517_07301_[Fonsecaea_pedrosoi_CBS_271.37]	80	496	41	0	1	496	1	496	9.49127e-113	409977000	997988	997988	876333300	798603	361386	622230
F_pug_878	>gi|915092079|ref|XP_013284492.1|_hypothetical_protein_Z517_07300_[Fonsecaea_pedrosoi_CBS_271.37]	79	256	23	10	1	246	1	256	5.74956e-51	203098400	842466	944649	431	636946	682540	562788
F_pug_879	>gi|915092070|ref|XP_013284491.1|_hypothetical_protein_Z517_07299_[Fonsecaea_pedrosoi_CBS_271.37]	84	426	26	1	1	425	1	426	3.25585e-104	381175100	1	1	814333300	850627	306533	689215
F_pug_880	>gi|915092063|ref|XP_013284490.1|_hypothetical_protein_Z517_07298_[Fonsecaea_pedrosoi_CBS_271.37]	78	351	44	17	1	334	1	345	7.71858e-67	256366600	1	1	545666700	741395	400000	670302
F_pug_881	>gi|915092056|ref|XP_013284489.1|_hypothetical_protein_Z517_07297_[Fonsecaea_pedrosoi_CBS_271.37]	96	478	7	0	1	478	1	478	5.63195e-137	490343800	1	1	1049333000	969510	71730	910692
F_pug_882	>gi|628280709|ref|XP_007732089.1|_DNA_topoisomerase_II_[Capronia_epimyces_CBS_606.96]	82	1658	135	30	1	1628	1	1649	0	1354403000	862288	988609	2909333000	698072	76696.2	707906
F_pug_883	>gi|915092035|ref|XP_013284486.1|_hypothetical_protein_Z517_07294_[Fonsecaea_pedrosoi_CBS_271.37]	98	895	3	0	1	895	1	895	1.83524e-256	889080700	1	1	1907667000	987916	25179.9	958390
F_pug_884	>gi|915092027|ref|XP_013284485.1|_hypothetical_protein_Z517_07293_[Fonsecaea_pedrosoi_CBS_271.37]	81	379	25	1	1	378	1	376	1.17474e-88	329145700	1	1	702333300	810385	435294	630688
F_pug_885	>gi|915092020|ref|XP_013284484.1|_hypothetical_protein_Z517_07292_[Fonsecaea_pedrosoi_CBS_271.37]	92	355	12	5	1	350	1	353	9.82696e-86	319235400	1	1	681	914503	175758	853317
F_pug_886	>KIW27144.1_hypothetical_protein_PV07_06911_[Cladophialophora_immunda]	26	34	12	0	119	152	844	876	105142100	11859580	76576.6	37500	19333330	19781.7	601990	345999
F_pug_887	>gi|915092003|ref|XP_013284482.1|_hypothetical_protein_Z517_07290_[Fonsecaea_pedrosoi_CBS_271.37]	80	237	21	1	105	340	1	230	5.15571e-49	196594800	694118	1	417	539689	726562	540275
F_pug_888	>gi|915091996|ref|XP_013284481.1|_hypothetical_protein_Z517_07289_[Fonsecaea_pedrosoi_CBS_271.37]	97	517	3	0	1	517	1	517	2.0765e-153	545160500	1	1	1167333000	981777	53435.1	921095
F_pug_889	>gi|915091987|ref|XP_013284480.1|_hypothetical_protein_Z517_07288_[Fonsecaea_pedrosoi_CBS_271.37]	91	432	21	0	1	432	167	598	6.46627e-115	417255000	990826	721202	892	899194	199115	773431
F_pug_890	>gi|915091980|ref|XP_013284479.1|_hypothetical_protein_Z517_07287_[Fonsecaea_pedrosoi_CBS_271.37]	97	436	3	0	1	436	1	436	2.39765e-121	438159600	1	1	937	975364	41474.7	954535
F_pug_891	>gi|915091973|ref|XP_013284478.1|_hypothetical_protein_Z517_07286_[Fonsecaea_pedrosoi_CBS_271.37]	96	338	5	0	1	338	1	336	2.96507e-94	347417900	1	1	741666700	959879	73170.7	924763
F_pug_892	>gi|915091965|ref|XP_013284477.1|_hypothetical_protein_Z517_07285_[Fonsecaea_pedrosoi_CBS_271.37]	95	724	22	0	1	724	1	724	3.68619e-200	701713100	958940	859858	1504333000	903323	36764.7	941826
F_pug_893	>KIX99738.1_hypothetical_protein_Z520_04374_[Fonsecaea_multimorphosa_CBS_102226]	64	256	52	29	1	227	1	256	2.09135e-34	147662400	995614	988417	311666700	615132	588710	619665
F_pug_894	>gi|915091951|ref|XP_013284475.1|_hypothetical_protein_Z517_07283_[Fonsecaea_pedrosoi_CBS_271.37]	95	441	6	0	1	441	1	439	4.51991e-116	420661600	1	1	899333300	953020	115183	890044
F_pug_895	>gi|915091944|ref|XP_013284474.1|_hypothetical_protein_Z517_07282_[Fonsecaea_pedrosoi_CBS_271.37]	78	407	48	2	1	405	1	401	1.16e-87	326048700	1	990124	695666700	753974	343284	644690
F_pug_896	>gi|915091937|ref|XP_013284473.1|_hypothetical_protein_Z517_07281_[Fonsecaea_pedrosoi_CBS_271.37]	97	393	5	0	1	393	1	393	3.04541e-108	394337300	997462	997462	842666700	968954	53811.7	938851
F_pug_897	>gi|915091927|ref|XP_013284472.1|_hypothetical_protein_Z517_07280_[Fonsecaea_pedrosoi_CBS_271.37]	92	147	3	0	1	147	1	147	4.98161e-35	148281800	1	1	313	937126	196078	875380
F_pug_898	>gi|915091922|ref|XP_013284471.1|_hypothetical_protein_Z517_07279_[Fonsecaea_pedrosoi_CBS_271.37]	95	390	7	0	1	390	1	390	1.90751e-101	371729300	1	1	794	954709	81081.1	924876
F_pug_899	>gi|915091915|ref|XP_013284470.1|_hypothetical_protein_Z517_07278_[Fonsecaea_pedrosoi_CBS_271.37]	97	864	12	1	1	863	1	864	1.71214e-245	852536300	1	1	1829	974600	40293	935432
F_pug_900	>gi|915091908|ref|XP_013284469.1|_hypothetical_protein_Z517_07277_[Fonsecaea_pedrosoi_CBS_271.37]	98	260	2	0	1	260	218	477	5.8992e-71	270148200	1	545073	575333300	979569	485714	693094
F_pug_901	>gi|915091901|ref|XP_013284468.1|_hypothetical_protein_Z517_07276_[Fonsecaea_pedrosoi_CBS_271.37]	96	473	5	0	1	473	1	473	6.11687e-128	460303100	997890	997890	984666700	957536	82969.4	901653
F_pug_902	>gi|915091894|ref|XP_013284467.1|_hypothetical_protein_Z517_07275_[Fonsecaea_pedrosoi_CBS_271.37]	99	100	0	0	1	100	1	100	2.20092e-23	108485500	1	1	227333300	994169	51948.1	968148
F_pug_903	>KIY02564.1_hypothetical_protein_Z520_01029_[Fonsecaea_multimorphosa_CBS_102226]	44	121	34	1	145	264	43	161	0.000181448	47784610	452830	716868	96666670	170188	1464789	387125
F_pug_904	>gi|915091880|ref|XP_013284465.1|_hypothetical_protein_Z517_07273_[Fonsecaea_pedrosoi_CBS_271.37]	91	191	4	0	6	196	1	191	1.93584e-44	180335600	974490	1	382	900943	313559	793650
F_pug_905	>gi|915091873|ref|XP_013284464.1|_hypothetical_protein_Z517_07272_[Fonsecaea_pedrosoi_CBS_271.37]	96	527	3	0	1	527	1	527	1.77192e-151	538811600	998106	994340	1153667000	970555	50000	936854
F_pug_906	>gi|915091866|ref|XP_013284463.1|_hypothetical_protein_Z517_07271_[Fonsecaea_pedrosoi_CBS_271.37]	96	556	12	0	74	629	1	556	3.67359e-157	558012900	883943	1	1195	845718	144737	833458
F_pug_907	>gi|915091859|ref|XP_013284462.1|_hypothetical_protein_Z517_07270_[Fonsecaea_pedrosoi_CBS_271.37]	99	186	0	0	1	186	1	186	2.17274e-48	193342900	1	1	410	995146	21582.7	983504
F_pug_908	>gi|915091852|ref|XP_013284461.1|_hypothetical_protein_Z517_07269_[Fonsecaea_pedrosoi_CBS_271.37]	96	396	6	0	1	396	1	396	1.40647e-109	398827900	1	972973	852333300	962726	90909.1	898298
F_pug_909	>gi|915091845|ref|XP_013284460.1|_hypothetical_protein_Z517_07268_[Fonsecaea_pedrosoi_CBS_271.37]	99	302	1	0	1	302	1	302	1.11442e-85	318616000	1	1	679666700	987409	14925.4	985012
F_pug_910	>gi|915091838|ref|XP_013284459.1|_hypothetical_protein_Z517_07267_[Fonsecaea_pedrosoi_CBS_271.37]	98	663	6	0	1	663	1	663	1.07149e-191	673066000	1	1	1442667000	978521	25830.3	959682
F_pug_911	>KIV87481.1_hypothetical_protein_PV11_03024_[Exophiala_sideris]	27	112	55	2	409	518	316	420	30748290	14182320	150479	134271	24333330	14588.3	389105	306622
F_pug_912	>KIW93802.1_hypothetical_protein_Z519_05117_[Cladophialophora_bantiana_CBS_173.52]	93	195	6	1	1	194	1	195	5.08782e-46	185600500	1	1	393333300	940989	164179	880697
F_pug_913	>KIW24108.1_hypothetical_protein_PV07_09842_[Cladophialophora_immunda]	97	218	0	0	1	218	1	218	1.77698e-55	217344600	1	1	461666700	980184	36231.9	972616
F_pug_914	>gi|915091810|ref|XP_013284455.1|_hypothetical_protein_Z517_07263_[Fonsecaea_pedrosoi_CBS_271.37]	93	188	4	0	1	188	1	188	1.22134e-44	180955000	1	974093	383333300	938010	213115	854344
F_pug_915	>gi|915091803|ref|XP_013284454.1|_hypothetical_protein_Z517_07262_[Fonsecaea_pedrosoi_CBS_271.37]	79	915	88	1	1	914	13	917	4.11609e-212	741819000	998907	985839	1590667000	784224	151815	627458
F_pug_916	>gi|915091796|ref|XP_013284453.1|_histidinol-phosphate_transaminase_[Fonsecaea_pedrosoi_CBS_271.37]	95	439	6	0	1	439	1	439	1.76157e-121	438624200	1	1	938	962051	66964.3	923227
F_pug_917	>KIW24111.1_hypothetical_protein,_variant_1_[Cladophialophora_immunda]	90	818	32	1	1	817	1	816	7.10784e-228	793848400	1	1	1702667000	902314	100775	852090
F_pug_918	>gi|915091775|ref|XP_013284450.1|_hypothetical_protein_Z517_07258_[Fonsecaea_pedrosoi_CBS_271.37]	81	332	50	42	10	299	1	331	9.52728e-59	229268000	969900	1	487333300	731732	300614	754774
F_pug_919	>gi|915091768|ref|XP_013284449.1|_hypothetical_protein_Z517_07257_[Fonsecaea_pedrosoi_CBS_271.37]	96	639	7	0	1	639	1	639	1.17882e-190	669504400	998438	998438	1435	959225	42105.3	924840
F_pug_920	>gi|915091761|ref|XP_013284448.1|_hypothetical_protein_Z517_07256_[Fonsecaea_pedrosoi_CBS_271.37]	84	586	51	27	52	610	1	586	1.52745e-134	482911100	914894	998296	1033333000	755729	235294	690248
F_pug_921	>gi|915091754|ref|XP_013284447.1|_hypothetical_protein_Z517_07255_[Fonsecaea_pedrosoi_CBS_271.37]	73	503	95	6	1	497	1	499	1.09285e-100	370335600	992016	753776	791	671287	307339	658168
F_pug_922	>KIW24129.1_T-complex_protein_1_subunit_gamma_[Cladophialophora_immunda]	98	556	2	0	1	556	8	563	3.73586e-153	544541100	1	987567	1166	987578	8298.75	989616
F_pug_923	>gi|915091740|ref|XP_013284445.1|_hypothetical_protein_Z517_07253_[Fonsecaea_pedrosoi_CBS_271.37]	98	1282	10	0	1	1282	1	1282	0	1282088000	1	1	2753667000	981116	22653.7	949445
F_pug_924	>KIX99774.1_ATP-dependent_rRNA_helicase_RRP3_[Fonsecaea_multimorphosa_CBS_102226]	94	468	15	0	1	468	1	459	8.76816e-118	426545900	1	968354	912	914438	70422.5	924390
F_pug_925	>KIW24132.1_hypothetical_protein_PV07_09864_[Cladophialophora_immunda]	98	532	2	0	1	532	1	532	1.77396e-153	545470200	1	1	1168	987599	32520.3	957501
F_pug_926	>gi|915091719|ref|XP_013284442.1|_hypothetical_protein_Z517_07250_[Fonsecaea_pedrosoi_CBS_271.37]	97	297	4	0	69	365	96	392	8.06967e-81	303440800	708830	697183	647	684898	308458	683468
F_pug_927	>gi|915091710|ref|XP_013284441.1|_hypothetical_protein_Z517_07249_[Fonsecaea_pedrosoi_CBS_271.37]	96	700	9	0	1	700	1	700	1.28982e-197	692886700	1	1	1485333000	964502	73359.1	893522
F_pug_928	>gi|915091703|ref|XP_013284440.1|_hypothetical_protein_Z517_07248_[Fonsecaea_pedrosoi_CBS_271.37]	97	434	4	0	34	467	1	434	1.58159e-131	472071600	929336	1	1010	912101	81300.8	893198
F_pug_929	>gi|915091696|ref|XP_013284439.1|_hypothetical_protein_Z517_07247_[Fonsecaea_pedrosoi_CBS_271.37]	98	874	5	0	1	874	1	874	2.90335e-262	908282000	1	1	1949	983681	13071.9	972076
F_pug_930	>gi|915091689|ref|XP_013284438.1|_hypothetical_protein_Z517_07246_[Fonsecaea_pedrosoi_CBS_271.37]	92	813	29	2	1	811	1	812	6.38514e-215	750800300	1	1	1610	912354	87649.4	878945
F_pug_931	>gi|915091682|ref|XP_013284437.1|_hypothetical_protein_Z517_07245_[Fonsecaea_pedrosoi_CBS_271.37]	91	631	27	1	1	630	1	625	7.68146e-167	591150700	837766	680087	1266333000	751979	184615	720387
F_pug_932	>gi|915091675|ref|XP_013284436.1|_hypothetical_protein_Z517_07244_[Fonsecaea_pedrosoi_CBS_271.37]	85	586	59	38	1	548	1	585	4.44613e-134	481207700	1	1	1029667000	835091	199152	747671
F_pug_933	>gi|915091668|ref|XP_013284435.1|_hypothetical_protein_Z517_07243_[Fonsecaea_pedrosoi_CBS_271.37]	99	568	0	0	1	568	1	568	1.26106e-172	609268100	1	1	1305333000	997199	14869.9	977208
F_pug_934	>gi|915091659|ref|XP_013284434.1|_hypothetical_protein_Z517_07242_[Fonsecaea_pedrosoi_CBS_271.37]	98	466	3	0	90	555	1	466	8.97744e-133	476562200	839640	1	1019667000	826310	140351	839497
F_pug_935	>gi|915091651|ref|XP_013284433.1|_hypothetical_protein_Z517_07241_[Fonsecaea_pedrosoi_CBS_271.37]	88	491	39	25	2	467	1	485	3.65041e-115	417874400	997859	1	893333300	852146	136585	858904
F_pug_936	>KIH91365.1_hypothetical_protein_SPBR_01571_[Sporothrix_brasiliensis_5110]	24	54	26	2	92	143	55	108	43475910	11085330	211382	140625	17666670	30796	1140496	318636
F_pug_937	>KIV86692.1_hypothetical_protein_PV11_02290_[Exophiala_sideris]	24	123	52	5	29	146	1020	1138	48416440	14801720	141657	71686.8	25666670	13679.2	250000	387523
F_pug_938	>gi|915091637|ref|XP_013284431.1|_hypothetical_protein_Z517_07239_[Fonsecaea_pedrosoi_CBS_271.37]	96	447	1	0	1	447	1	447	2.65748e-122	441411400	997768	997768	944	965235	120370	867838
F_pug_939	>gi|915091631|ref|XP_013284430.1|_hypothetical_protein_Z517_07238_[Fonsecaea_pedrosoi_CBS_271.37]	92	326	13	0	1	326	1	316	9.77289e-83	309015300	1	1	659	894570	136126	870018
F_pug_940	>gi|915091625|ref|XP_013284429.1|_hypothetical_protein_Z517_07237_[Fonsecaea_pedrosoi_CBS_271.37]	96	244	3	0	1	244	1	244	1.17844e-64	248159600	1	1	528	961749	114865	910692
F_pug_941	>gi|915091613|ref|XP_013284428.1|_hypothetical_protein_Z517_07236_[Fonsecaea_pedrosoi_CBS_271.37]	95	1323	26	1	1	1322	1	1323	0	1297728000	1	1	2787333000	951092	41791	861005
F_pug_942	>gi|915091608|ref|XP_013284427.1|_hypothetical_protein_Z517_07235_[Fonsecaea_pedrosoi_CBS_271.37]	95	696	13	0	1	696	1	695	6.01998e-187	657426200	1	1	1409	953530	76923.1	905900
F_pug_943	>gi|915091601|ref|XP_013284426.1|_hypothetical_protein_Z517_07234_[Fonsecaea_pedrosoi_CBS_271.37]	88	541	39	19	1	522	1	534	3.03219e-129	464948500	1	1	994666700	851355	116751	885795
F_pug_944	>gi|915091596|ref|XP_013284425.1|_hypothetical_protein_Z517_07233_[Fonsecaea_pedrosoi_CBS_271.37]	81	1087	97	4	54	1136	1	1082	9.02408e-264	914011400	949167	980072	1961333000	767645	181208	561495
F_pug_945	>gi|915091589|ref|XP_013284424.1|_hypothetical_protein_Z517_07232_[Fonsecaea_pedrosoi_CBS_271.37]	91	548	40	0	1	548	1	512	3.32952e-133	478110700	1	1	1023	833514	44000	941280
F_pug_946	>gi|915091583|ref|XP_013284423.1|_hypothetical_protein_Z517_07231_[Fonsecaea_pedrosoi_CBS_271.37]	96	323	5	0	1	323	1	323	9.33275e-84	312422000	1	1	666333300	958753	142857	869930
F_pug_947	>gi|915091576|ref|XP_013284422.1|_hypothetical_protein_Z517_07230_[Fonsecaea_pedrosoi_CBS_271.37]	98	354	1	0	1	354	1	354	1.52782e-96	355160400	1	1	758333300	986985	49751.2	950018
F_pug_948	>gi|915091569|ref|XP_013284421.1|_hypothetical_protein_Z517_07229_[Fonsecaea_pedrosoi_CBS_271.37]	96	633	4	0	1	633	1	632	7.51139e-180	633579400	1	1	1357667000	969993	47430.8	934491
F_pug_949	>gi|915091562|ref|XP_013284420.1|_hypothetical_protein_Z517_07228_[Fonsecaea_pedrosoi_CBS_271.37]	94	337	7	0	1	337	1	337	2.44139e-90	334410600	1	1	713666700	952402	132275	875011
F_pug_950	>gi|915091555|ref|XP_013284419.1|_hypothetical_protein_Z517_07227_[Fonsecaea_pedrosoi_CBS_271.37]	95	870	16	0	1	870	1	870	1.0777e-244	849903800	1	1	1823333000	956461	49470	912789
F_pug_951	>gi|915091548|ref|XP_013284418.1|_hypothetical_protein_Z517_07226_[Fonsecaea_pedrosoi_CBS_271.37]	98	314	2	0	1	314	1	314	3.73723e-84	313660800	1	1	669	982379	67796.6	939510
F_pug_952	>gi|915091541|ref|XP_013284417.1|_hypothetical_protein_Z517_07225_[Fonsecaea_pedrosoi_CBS_271.37]	94	259	4	1	1	258	1	259	6.17638e-67	255902000	1	1	544666700	941787	140940	890289
F_pug_953	>gi|915091534|ref|XP_013284416.1|_hypothetical_protein_Z517_07224_[Fonsecaea_pedrosoi_CBS_271.37]	93	557	9	2	1	555	1	557	1.07919e-152	542992600	1	1	1162667000	942703	88000	879177
F_pug_954	>gi|915091527|ref|XP_013284415.1|_hypothetical_protein_Z517_07223_[Fonsecaea_pedrosoi_CBS_271.37]	85	170	16	2	1	168	1	170	6.92316e-38	158192100	994083	994152	334333300	826876	292929	820693
F_pug_955	>gi|915091519|ref|XP_013284414.1|_hypothetical_protein_Z517_07222_[Fonsecaea_pedrosoi_CBS_271.37]	96	269	4	1	1	268	1	268	1.88359e-72	274329100	1	1	584333300	967439	33333.3	969955
F_pug_956	>gi|915091512|ref|XP_013284413.1|_hypothetical_protein_Z517_07221_[Fonsecaea_pedrosoi_CBS_271.37]	97	516	2	0	1	516	1	516	4.73407e-151	537572800	938182	895833	1151	918351	104839	857198
F_pug_957	>gi|915091506|ref|XP_013284412.1|_hypothetical_protein_Z517_07220_[Fonsecaea_pedrosoi_CBS_271.37]	97	254	4	1	1	253	1	252	3.31572e-64	246765900	1	1	525	960952	68181.8	949792
F_pug_958	>gi|915091499|ref|XP_013284411.1|_hypothetical_protein_Z517_07219_[Fonsecaea_pedrosoi_CBS_271.37]	93	328	3	0	1	328	1	328	2.75846e-87	324190600	1	1	691666700	934264	227513	784525
F_pug_959	>gi|915091492|ref|XP_013284410.1|_hypothetical_protein_Z517_07218_[Fonsecaea_pedrosoi_CBS_271.37]	95	383	3	0	1	383	1	383	6.65484e-112	406415500	1	1	868666700	963401	87557.6	903541
F_pug_960	>gi|915100652|ref|XP_013285661.1|_hypothetical_protein_Z517_04879_[Fonsecaea_pedrosoi_CBS_271.37]	97	3048	16	1	1	3047	1	3048	0	3063474000	973172	998362	6588333000	949510	2673.8	979994
F_pug_961	>gi|915100661|ref|XP_013285662.1|_hypothetical_protein_Z517_04880_[Fonsecaea_pedrosoi_CBS_271.37]	87	538	40	11	1	527	1	538	3.52755e-133	478110700	998106	955595	1023	849668	155172	808556
F_pug_962	>gi|915100668|ref|XP_013285663.1|_hypothetical_protein_Z517_04881_[Fonsecaea_pedrosoi_CBS_271.37]	86	391	37	28	1	363	1	389	8.37513e-82	306382900	991803	1	653333300	829454	173913	840042
F_pug_963	>gi|915100675|ref|XP_013285664.1|_hypothetical_protein_Z517_04882_[Fonsecaea_pedrosoi_CBS_271.37]	97	509	5	1	1	508	1	509	3.12443e-140	501338100	1	1	1073	973096	51282.1	937681
F_pug_964	>gi|915100682|ref|XP_013285665.1|_hypothetical_protein_Z517_04883_[Fonsecaea_pedrosoi_CBS_271.37]	97	1512	10	0	1	1512	1	1512	0	1519937000	1	1	3265667000	975894	22535.2	894884
F_pug_965	>gi|915100689|ref|XP_013285666.1|_hypothetical_protein_Z517_04884_[Fonsecaea_pedrosoi_CBS_271.37]	97	419	3	0	1	419	1	419	4.8477e-117	423758600	992891	995249	906	964856	85972.9	903198
F_pug_966	>gi|915100703|ref|XP_013285668.1|_hypothetical_protein_Z517_04886_[Fonsecaea_pedrosoi_CBS_271.37]	91	214	7	0	2	215	11	224	4.553e-52	206040600	995349	955357	437333300	911744	194444	853418
F_pug_967	>gi|915100710|ref|XP_013285669.1|_hypothetical_protein_Z517_04887_[Fonsecaea_pedrosoi_CBS_271.37]	95	318	2	0	1	318	1	318	3.71795e-90	333636400	1	1	712	965642	151351	860730
F_pug_968	>gi|915100717|ref|XP_013285670.1|_hypothetical_protein_Z517_04888_[Fonsecaea_pedrosoi_CBS_271.37]	96	491	3	0	1	491	1	491	7.21717e-141	503351200	1	1	1077333000	971446	74074.1	903958
F_pug_969	>gi|915100724|ref|XP_013285671.1|_hypothetical_protein_Z517_04889_[Fonsecaea_pedrosoi_CBS_271.37]	96	247	6	0	1	247	1	247	1.77397e-70	267670600	995968	914815	570	953177	173077	861871
F_pug_970	>gi|915100731|ref|XP_013285672.1|_hypothetical_protein_Z517_04890_[Fonsecaea_pedrosoi_CBS_271.37]	94	341	10	0	1	341	1	340	6.48224e-92	339675500	1	1	725	937096	72115.4	924908
F_pug_971	>gi|915100738|ref|XP_013285673.1|_sulfite_reductase_(NADPH)_hemoprotein,_beta-component_[Fonsecaea_p	99	1552	4	0	1	1552	1	1552	0	1562520000	1	1	3357333000	991339	2906.98	989748
F_pug_972	>gi|915100745|ref|XP_013285674.1|_hypothetical_protein_Z517_04892_[Fonsecaea_pedrosoi_CBS_271.37]	92	279	8	0	1	279	1	279	4.58921e-71	269838500	1	1	574666700	916047	223602	817795
F_pug_973	>gi|915100752|ref|XP_013285675.1|_hypothetical_protein_Z517_04893_[Fonsecaea_pedrosoi_CBS_271.37]	86	404	35	26	1	378	1	403	3.05122e-90	334720300	917476	943794	714333300	780408	175000	824367
F_pug_974	>gi|915100757|ref|XP_013285676.1|_hypothetical_protein_Z517_04894_[Fonsecaea_pedrosoi_CBS_271.37]	96	364	3	0	1	364	1	364	4.51996e-99	363677100	994536	981132	776666700	970025	99056.6	893784
F_pug_975	>gi|915100764|ref|XP_013285677.1|_hypothetical_protein_Z517_04895_[Fonsecaea_pedrosoi_CBS_271.37]	98	1428	9	0	1	1428	1	1428	0	1436008000	1	1	3085	979158	14285.7	941932
F_pug_976	>gi|915100771|ref|XP_013285678.1|_hypothetical_protein_Z517_04896_[Fonsecaea_pedrosoi_CBS_271.37]	89	617	37	25	1	592	1	617	4.43887e-160	567768500	1	1	1216	892805	65693.4	891882
F_pug_977	>gi|915100778|ref|XP_013285679.1|_hypothetical_protein_Z517_04897_[Fonsecaea_pedrosoi_CBS_271.37]	95	711	11	3	1	708	1	709	3.11836e-197	691647900	1	1	1482667000	952055	91633.5	874140
F_pug_978	>gi|915100785|ref|XP_013285680.1|_hypothetical_protein_Z517_04898_[Fonsecaea_pedrosoi_CBS_271.37]	96	943	16	3	1	940	1	941	4.85924e-274	947613700	1	1	2033667000	961848	9677.42	978639
F_pug_979	>KIW94145.1_V-type_ATPase,_C_subunit_[Cladophialophora_bantiana_CBS_173.52]	100	198	0	0	1	198	1	198	2.71339e-50	199846600	1	1	424	1	0	1
F_pug_980	>gi|915100799|ref|XP_013285682.1|_hypothetical_protein_Z517_04900_[Fonsecaea_pedrosoi_CBS_271.37]	95	999	17	0	1	999	2	1000	3.81022e-293	1011257000	1	999000	2170667000	955539	49668.9	894306
F_pug_981	>gi|915100806|ref|XP_013285683.1|_hypothetical_protein_Z517_04901_[Fonsecaea_pedrosoi_CBS_271.37]	100	332	1	0	1	332	1	332	6.53555e-91	336268800	1	1	717666700	995837	0	1
F_pug_982	>gi|915100820|ref|XP_013285685.1|_hypothetical_protein_Z517_04903_[Fonsecaea_pedrosoi_CBS_271.37]	98	375	1	0	1	375	1	375	9.43133e-109	395885800	1	1	846	980301	47393.4	949766
F_pug_983	>gi|915100827|ref|XP_013285686.1|_ribosomal_protein_L11_[Fonsecaea_pedrosoi_CBS_271.37]	99	153	0	0	1	153	1	153	2.37624e-38	159430900	1	1	337	990206	45454.6	969084
F_pug_984	>gi|915100834|ref|XP_013285687.1|_hypothetical_protein_Z517_04905_[Fonsecaea_pedrosoi_CBS_271.37]	97	740	4	0	1	740	1	740	3.99853e-218	761175200	1	1	1632333000	973559	36764.7	941628
F_pug_985	>gi|915100841|ref|XP_013285688.1|_hypothetical_protein_Z517_04906_[Fonsecaea_pedrosoi_CBS_271.37]	97	1071	19	9	1	1062	1	1071	2.36227e-307	1058641000	1	1	2272667000	969706	23809.5	954400
F_pug_986	>gi|628353178|ref|XP_007751348.1|_hypothetical_protein_A1O5_12589_[Cladophialophora_psammophila_CBS_	88	331	27	14	1	317	1	329	1.29024e-72	275413000	1	1	586666700	861057	183432	844043
F_pug_987	>KIW34376.1_hypothetical_protein_PV07_01155_[Cladophialophora_immunda]	80	213	20	0	1	213	1	213	3.93173e-48	192878400	1	1	409	813121	524194	658175
F_pug_988	>gi|915100855|ref|XP_013285690.1|_hypothetical_protein_Z517_04908_[Fonsecaea_pedrosoi_CBS_271.37]	94	1739	43	0	1	1739	1	1737	0	1653726000	999425	993707	3553667000	934847	50632.9	871808
F_pug_989	>gi|915100860|ref|XP_013285691.1|_hypothetical_protein_Z517_04909_[Fonsecaea_pedrosoi_CBS_271.37]	78	380	58	32	7	354	1	379	1.50611e-70	268909400	983051	1	572666700	726427	339869	736993
F_pug_990	>gi|915100865|ref|XP_013285692.1|_hypothetical_protein_Z517_04910_[Fonsecaea_pedrosoi_CBS_271.37]	93	483	11	0	1	483	1	483	1.80205e-133	478730100	1	1	1024333000	937748	144681	818642
F_pug_991	>KIX94770.1_hypothetical_protein_Z520_09460_[Fonsecaea_multimorphosa_CBS_102226]	79	433	41	19	1	414	1	422	1.69083e-86	322332400	978723	981395	687666700	738897	371728	639651
F_pug_992	>gi|915100882|ref|XP_013285693.1|_hypothetical_protein_Z517_04911_[Fonsecaea_pedrosoi_CBS_271.37]	90	308	9	0	1	308	1	308	4.82349e-79	296627400	1	1	632333300	921321	240224	785546
F_pug_993	>gi|915100884|ref|XP_013285694.1|_hypothetical_protein_Z517_04912_[Fonsecaea_pedrosoi_CBS_271.37]	89	578	24	0	169	746	1	578	3.00886e-153	545315300	774799	1	1167667000	692840	220077	665963
F_pug_994	>gi|915100891|ref|XP_013285695.1|_hypothetical_protein_Z517_04913_[Fonsecaea_pedrosoi_CBS_271.37]	99	305	0	0	1	305	1	305	1.42323e-83	311647800	1	1	664666700	996502	22988.5	979734
F_pug_995	>gi|915100896|ref|XP_013285696.1|_hypothetical_protein_Z517_04914_[Fonsecaea_pedrosoi_CBS_271.37]	97	163	2	0	1	163	1	163	5.54551e-44	178322500	1	1	377666700	975883	102804	931627
F_pug_996	>gi|915100899|ref|XP_013285697.1|_hypothetical_protein_Z517_04915_[Fonsecaea_pedrosoi_CBS_271.37]	93	614	17	1	1	613	1	610	9.0548e-180	633579400	871977	889213	1357667000	809420	121951	761170
F_pug_997	>KIY01782.1_hypothetical_protein_Z520_01920_[Fonsecaea_multimorphosa_CBS_102226]	62	376	64	11	93	457	586	957	2.09171e-59	233603700	796943	388309	496666700	485342	484848	394744
F_pug_998	>KIW40042.1_hypothetical_protein_PV06_08597_[Exophiala_oligosperma]	58	988	221	19	256	1224	29	980	3.61722e-142	510009700	789088	957746	1091667000	397838	226351	434394
F_pug_999	>gi|915100929|ref|XP_013285703.1|_hypothetical_protein_Z517_04921_[Fonsecaea_pedrosoi_CBS_271.37]	83	872	72	0	1	872	1	864	1.79553e-206	722927400	1	1	1550	811518	147410	790542
F_pug_1000	>KPI38651.1_hypothetical_protein_AB675_4173_[Phialophora_attae]	20	343	164	12	218	548	71	402	11855.1	25021770	517188	526149	47666670	33513	531579	474591
F_pug_1001	>gi|915100947|ref|XP_013285704.1|_hypothetical_protein_Z517_04922_[Fonsecaea_pedrosoi_CBS_271.37]	96	659	10	3	4	659	514	1172	2.81162e-186	655877700	995448	562287	1405667000	957756	131868	789773
F_pug_1002	>gi|915100959|ref|XP_013285706.1|_isopentenyl-diphosphate_delta-isomerase_[Fonsecaea_pedrosoi_CBS_27	99	278	1	0	1	278	1	278	9.83509e-78	291981900	1	1	622333300	989401	31250	969973
F_pug_1003	>gi|915100964|ref|XP_013285707.1|_hypothetical_protein_Z517_04925_[Fonsecaea_pedrosoi_CBS_271.37]	99	547	0	0	1	547	113	659	5.27831e-155	550889900	1	830046	1179667000	989930	126050	844399
F_pug_1004	>gi|915100971|ref|XP_013285708.1|_hypothetical_protein_Z517_04926_[Fonsecaea_pedrosoi_CBS_271.37]	98	189	0	0	1	189	1	189	1.64303e-48	193807500	994737	994737	411	985612	39682.5	971234
F_pug_1005	>gi|915100976|ref|XP_013285709.1|_septum-promoting_GTP-binding_protein_1_[Fonsecaea_pedrosoi_CBS_271	99	287	0	0	1	287	1	287	2.33267e-78	294149800	1	1	627	990000	26315.8	974967
F_pug_1006	>gi|915100981|ref|XP_013285710.1|_hypothetical_protein_Z517_04928_[Fonsecaea_pedrosoi_CBS_271.37]	92	320	11	0	1	320	1	320	4.22107e-80	300343800	938416	1	640333300	854537	219101	805494
F_pug_1007	>gi|915100987|ref|XP_013285711.1|_hypothetical_protein_Z517_04929_[Fonsecaea_pedrosoi_CBS_271.37]	97	296	1	0	1	296	1	296	1.96162e-82	307776500	1	1	656333300	981066	73298.4	930177
F_pug_1008	>gi|915100995|ref|XP_013285712.1|_hypothetical_protein_Z517_04930_[Fonsecaea_pedrosoi_CBS_271.37]	88	372	18	6	1	366	1	367	4.22553e-89	330539400	1	1	705333300	889823	195122	865393
F_pug_1009	>gi|915101003|ref|XP_013285713.1|_hypothetical_protein_Z517_04931_[Fonsecaea_pedrosoi_CBS_271.37]	97	1096	9	1	1	1095	1	1096	0	1097817000	1	1	2357	977197	12269.9	966624
F_pug_1010	>gi|915101041|ref|XP_013285718.1|_hypothetical_protein_Z517_04936_[Fonsecaea_pedrosoi_CBS_271.37]	98	263	2	0	1	263	1	263	8.98313e-74	278664900	1	1	593666700	979648	53892.2	954012
F_pug_1011	>gi|915101046|ref|XP_013285719.1|_hypothetical_protein_Z517_04937_[Fonsecaea_pedrosoi_CBS_271.37]	100	191	0	0	1	191	1	191	1.08081e-48	194426900	1	1	412333300	1	0	1
F_pug_1012	>gi|915101054|ref|XP_013285720.1|_glyceraldehyde-3-phosphate_dehydrogenase_[Fonsecaea_pedrosoi_CBS_2	100	338	0	0	1	338	1	338	1.34033e-93	345250100	1	1	737	998194	10101	989999
F_pug_1013	>gi|915101063|ref|XP_013285721.1|_hypothetical_protein_Z517_04939_[Fonsecaea_pedrosoi_CBS_271.37]	82	887	68	13	1	874	1	884	1.63528e-218	763033400	1	951561	1636333000	820354	127036	678374
F_pug_1014	>gi|628225601|ref|XP_007721152.1|_hypothetical_protein_A1O1_02050_[Capronia_coronata_CBS_617.96]	23	218	95	4	53	266	172	377	879146	16814760	804511	540682	30	53160.1	1008696	415563
F_pug_1015	>gi|915101082|ref|XP_013285723.1|_hypothetical_protein_Z517_04941_[Fonsecaea_pedrosoi_CBS_271.37]	92	352	13	2	1	350	1	352	1.24936e-90	335494500	1	1	716	924268	139037	870044
F_pug_1016	>gi|915101089|ref|XP_013285724.1|_hypothetical_protein_Z517_04942_[Fonsecaea_pedrosoi_CBS_271.37]	97	247	0	0	1	247	1	247	2.68734e-65	250327500	1	1	532666700	982176	62893.1	948280
F_pug_1017	>gi|915101096|ref|XP_013285725.1|_hypothetical_protein_Z517_04943_[Fonsecaea_pedrosoi_CBS_271.37]	93	390	10	0	1	390	1	390	4.04386e-103	377303900	994898	994898	806	920792	143617	865011
F_pug_1018	>gi|915101103|ref|XP_013285726.1|_hypothetical_protein_Z517_04944_[Fonsecaea_pedrosoi_CBS_271.37]	94	632	12	0	1	632	16	647	1.92154e-178	628933900	1	976816	1347667000	952190	86614.2	878377
F_pug_1019	>KIW34344.1_hypothetical_protein_PV07_01125_[Cladophialophora_immunda]	89	390	28	27	1	363	21	410	1.69745e-88	328681200	1	951220	701333300	883662	161290	851666
F_pug_1020	>ERS98397.1_hypothetical_protein_HMPREF1624_05181_[Sporothrix_schenckii_ATCC_58251]	33	33	12	1	43	74	30	60	34008140	11395030	176796	61264.8	18333330	45008.2	1397959	326274
F_pug_1021	>gi|628306566|ref|XP_007734782.1|_hypothetical_protein_A1O3_06473_[Capronia_epimyces_CBS_606.96]	20	79	36	0	24	102	2	78	8054830	12169280	564286	290566	20	65502.2	1779412	337184
F_pug_1022	>gi|915101117|ref|XP_013285728.1|_hypothetical_protein_Z517_04946_[Fonsecaea_pedrosoi_CBS_271.37]	92	371	18	4	12	378	1	368	1.59915e-97	358567100	970900	1	765666700	886873	128079	869454
F_pug_1023	>KIW34342.1_hypothetical_protein_PV07_01123_[Cladophialophora_immunda]	67	176	30	4	1	172	1	176	4.4246e-26	120099200	819048	586667	252333300	543431	1235294	364736
F_pug_1024	>gi|915101123|ref|XP_013285729.1|_hypothetical_protein_Z517_04947_[Fonsecaea_pedrosoi_CBS_271.37]	99	212	0	0	1	212	1	212	6.78307e-55	215331500	1	1	457333300	991330	23076.9	982956
F_pug_1025	>gi|915101127|ref|XP_013285730.1|_hypothetical_protein_Z517_04948_[Fonsecaea_pedrosoi_CBS_271.37]	90	868	59	37	1	831	1	852	2.2033e-207	725869600	998798	997658	1556333000	859694	50724.6	915855
F_pug_1026	>gi|915101138|ref|XP_013285731.1|_hypothetical_protein_Z517_04949_[Fonsecaea_pedrosoi_CBS_271.37]	92	393	15	0	1	393	1	393	9.86723e-108	392633900	1	1	839	925708	128834	893087
F_pug_1027	>gi|915101144|ref|XP_013285732.1|_hypothetical_protein_Z517_04950_[Fonsecaea_pedrosoi_CBS_271.37]	94	799	16	0	1	799	1	797	8.34861e-219	763652800	1	1	1637667000	945717	74509.8	894364
F_pug_1028	>gi|915101149|ref|XP_013285733.1|_NADPH-cytochrome_P450_reductase_[Fonsecaea_pedrosoi_CBS_271.37]	99	691	0	0	1	691	1	691	1.04312e-202	709765200	1	1	1521667000	992823	13605.4	974255
F_pug_1029	>gi|915101158|ref|XP_013285734.1|_hypothetical_protein_Z517_04952_[Fonsecaea_pedrosoi_CBS_271.37]	98	2650	9	0	1	2650	1	2650	0	2652969000	1	1	5704667000	985262	2652.52	977646
F_pug_1030	>gi|628232536|ref|XP_007722239.1|_hypothetical_protein_A1O1_03142_[Capronia_coronata_CBS_617.96]	25	318	133	9	6	314	347	651	1767	27034810	841962	460725	52	68181.8	891304	399672
F_pug_1031	>gi|628309408|ref|XP_007740879.1|_hypothetical_protein_A1O5_02073_[Cladophialophora_psammophila_CBS_	87	280	11	0	2	281	118	397	1.12486e-70	269064200	996441	705290	573	888372	309677	761566
F_pug_1032	>gi|915101174|ref|XP_013285736.1|_hypothetical_protein_Z517_04954_[Fonsecaea_pedrosoi_CBS_271.37]	94	762	17	1	1	761	1	761	2.45296e-209	732063500	1	1	1569667000	947866	56939.5	900866
F_pug_1033	>gi|915101183|ref|XP_013285737.1|_hypothetical_protein_Z517_04955_[Fonsecaea_pedrosoi_CBS_271.37]	99	419	2	0	1	419	1	419	1.00195e-115	419422900	965438	1	896666700	952887	41095.9	955037
F_pug_1034	>gi|915101188|ref|XP_013285738.1|_hypothetical_protein_Z517_04956_[Fonsecaea_pedrosoi_CBS_271.37]	85	990	82	30	1	960	188	1176	3.88289e-233	812120600	1	823480	1742	834958	136213	680128
F_pug_1035	>gi|915101195|ref|XP_013285739.1|_hypothetical_protein_Z517_04957_[Fonsecaea_pedrosoi_CBS_271.37]	98	492	3	0	1	492	1	492	1.4633e-139	499015400	1	1	1068	982521	58558.6	933860
F_pug_1036	>gi|915101200|ref|XP_013285740.1|_hypothetical_protein_Z517_04958_[Fonsecaea_pedrosoi_CBS_271.37]	97	701	7	0	1	701	1	701	3.04589e-208	728192300	1	1	1561333000	972995	32258.1	945790
F_pug_1037	>gi|628239539|ref|XP_007723346.1|_hypothetical_protein_A1O1_04261_[Capronia_coronata_CBS_617.96]	30	57	24	4	445	497	571	627	46613790	13872620	102713	42066.4	23666670	20549.9	453782	369740
F_pug_1038	>gi|915028295|ref|XP_013253610.1|_hypothetical_protein_A1O9_12923_[Exophiala_aquamarina_CBS_119918]	59	665	117	24	10	650	12	674	5.13273e-115	418338900	983129	983680	894333300	607151	366667	469259
F_pug_1039	>gi|915118804|ref|XP_013290282.1|_hypothetical_protein_Z517_01872_[Fonsecaea_pedrosoi_CBS_271.37]	63	271	50	10	3	263	2	272	4.20288e-40	166863700	992395	996324	353	613557	777778	527501
F_pug_1040	>KIW89161.1_hypothetical_protein_Z519_10013_[Cladophialophora_bantiana_CBS_173.52]	24	94	44	5	319	407	465	556	87033800	12478980	175542	93877.6	20666670	18144.6	488688	384170
F_pug_1041	>KIV93411.1_S-adenosylmethionine_synthase_[Exophiala_mesophila]	27	82	41	6	27	102	25	102	48545150	10620780	389744	198980	16666670	37174.7	1303571	298865
F_pug_1042	>gi|915160891|ref|XP_013312687.1|_hypothetical_protein_PV05_07771_[Exophiala_xenobiotica]	28	76	33	2	659	732	1170	1242	85547000	14027470	88942.3	42516	24	12649.3	253333	289505
F_pug_1043	>gi|671164047|ref|XP_008722490.1|_hypothetical_protein_G647_00865_[Cladophialophora_carrionii_CBS_16	50	305	82	12	3	295	25	326	1.82547e-30	135274400	993220	926380	285	431818	975806	391285
F_pug_1044	>gi|915112309|ref|XP_013288008.1|_hypothetical_protein_Z517_03449_[Fonsecaea_pedrosoi_CBS_271.37]	55	308	64	4	1	304	95	402	8.00108e-44	180025900	983819	762376	381333300	557505	730263	446451
F_pug_1045	>gi|915106689|ref|XP_013265631.1|_26S_proteasome_regulatory_subunit_N2_[Exophiala_aquamarina_CBS_119	26	148	72	6	410	551	749	892	63261130	13408070	237062	125436	22666670	17351.4	500000	327164
F_pug_1046	>KIW33349.1_hypothetical_protein_PV07_00206_[Cladophialophora_immunda]	50	622	156	14	1	608	499	1118	1.96017e-84	317377200	1	554562	677	487050	392857	393255
F_pug_1047	>gi|915077589|ref|XP_013282482.1|_hypothetical_protein_Z517_08512_[Fonsecaea_pedrosoi_CBS_271.37]	57	569	106	4	1	565	13	579	3.15794e-97	358876800	969125	970890	766333300	569341	418103	424280
F_pug_1048	>gi|915107639|ref|XP_013286923.1|_hypothetical_protein_Z517_02359_[Fonsecaea_pedrosoi_CBS_271.37]	33	49	17	2	476	522	964	1010	20498220	14801720	83333.3	45279.4	25666670	19932.7	450644	367068
F_pug_1049	>gi|915056297|ref|XP_013279516.1|_hypothetical_protein_Z517_10451_[Fonsecaea_pedrosoi_CBS_271.37]	46	264	66	1	12	274	2	252	5.49559e-24	113285800	956364	992095	237666700	407662	950495	485575
F_pug_1050	>gi|671178557|ref|XP_008729740.1|_hypothetical_protein_G647_07202_[Cladophialophora_carrionii_CBS_16	72	436	41	1	1	435	1	434	1.78702e-93	345559800	1	1	737666700	743616	473684	537618
F_pug_1051	>KIW96831.1_hypothetical_protein_Z519_02222_[Cladophialophora_bantiana_CBS_173.52]	63	226	25	0	1	226	1	226	4.0254e-35	149830300	1	1	316333300	665965	898148	489749
F_pug_1052	>EHY56624.1_hypothetical_protein,_variant_[Exophiala_dermatitidis_NIH/UT8656]	41	145	41	8	6	142	66	210	9.35988e-08	58469210	774011	687204	119666700	301934	1458824	331248
F_pug_1053	>KIW97909.1_hypothetical_protein_Z519_01493_[Cladophialophora_bantiana_CBS_173.52]	27	59	24	3	97	152	219	276	16444780	13253220	312849	64660	22333330	55926.5	1322835	348255
F_pug_1054	>gi|915179953|ref|XP_013316429.1|_hypothetical_protein_PV05_04560_[Exophiala_xenobiotica]	73	509	48	0	1	509	1	506	1.09064e-114	416480700	1	1	890333300	780766	324201	617651
F_pug_1055	>KIH90089.1_c6_zinc_finger_domain_containing_protein_[Sporothrix_brasiliensis_5110]	25	128	59	5	359	481	231	356	6291761	16350210	226519	130165	29	23731.6	486842	348304
F_pug_1056	>gi|915078307|ref|XP_013261453.1|_hypothetical_protein_A1O9_03706_[Exophiala_aquamarina_CBS_119918]	23	495	217	15	5	484	28	509	1.00688e-08	64818030	907372	778675	133333300	114220	609375	382790
F_pug_1057	>gi|915101207|ref|XP_013285741.1|_hypothetical_protein_Z517_04959_[Fonsecaea_pedrosoi_CBS_271.37]	87	411	31	2	1	409	86	495	1.06497e-103	379626600	1	828283	811	862154	295566	696565
F_pug_1058	>gi|915101214|ref|XP_013285742.1|_hypothetical_protein_Z517_04960_[Fonsecaea_pedrosoi_CBS_271.37]	97	200	2	0	1	200	1	200	7.93518e-54	211615100	1	1	449333300	973988	109489	918510
F_pug_1059	>gi|915101221|ref|XP_013285743.1|_hypothetical_protein_Z517_04961_[Fonsecaea_pedrosoi_CBS_271.37]	90	1550	65	12	1	1538	1	1550	0	1433995000	992258	1	3080667000	892947	21857.9	860666
F_pug_1060	>gi|915101228|ref|XP_013285744.1|_hypothetical_protein_Z517_04962_[Fonsecaea_pedrosoi_CBS_271.37]	98	1618	12	0	1	1618	1	1618	0	1606652000	1	952325	3452333000	983384	2967.36	990684
F_pug_1061	>KIW97832.1_hypothetical_protein_Z519_01416_[Cladophialophora_bantiana_CBS_173.52]	96	4319	48	19	1	4300	1	4319	0	4227631000	1	998613	9094333000	969959	2590.67	964840
F_pug_1062	>gi|915101242|ref|XP_013285746.1|_hypothetical_protein_Z517_04964_[Fonsecaea_pedrosoi_CBS_271.37]	97	379	1	0	1	379	1	379	1.26628e-107	392169400	1	1	838	974796	51643.2	944588
F_pug_1063	>gi|915101249|ref|XP_013285747.1|_hypothetical_protein_Z517_04965_[Fonsecaea_pedrosoi_CBS_271.37]	99	589	0	0	1	589	1	589	3.42857e-169	597964100	1	1	1281	991230	15325.7	977934
F_pug_1064	>gi|915101256|ref|XP_013285748.1|_hypothetical_protein_Z517_04966_[Fonsecaea_pedrosoi_CBS_271.37]	96	265	2	0	1	265	1	264	4.08287e-73	276497000	1	1	589	965574	126437	889339
F_pug_1065	>gi|915101263|ref|XP_013285749.1|_hypothetical_protein_Z517_04967_[Fonsecaea_pedrosoi_CBS_271.37]	84	112	7	0	1	112	1	111	6.21402e-20	97336370	1	1	203333300	839065	544118	724825
F_pug_1066	>gi|915101274|ref|XP_013285750.1|_transcription_initiation_factor_IIA_subunit_2_[Fonsecaea_pedrosoi_	100	111	0	0	1	111	1	111	1.74735e-25	115763400	1	1	243	1	0	1
F_pug_1067	>gi|915101281|ref|XP_013285751.1|_hypothetical_protein_Z517_04969_[Fonsecaea_pedrosoi_CBS_271.37]	90	276	14	4	81	352	1	274	2.6612e-62	241036500	772727	1	512666700	673675	294872	774855
F_pug_1068	>gi|628309107|ref|XP_007740838.1|_hypothetical_protein_A1O5_02032_[Cladophialophora_psammophila_CBS_	90	296	17	1	1	295	1	293	1.56481e-71	271541800	1	1	578333300	887014	176471	849081
F_pug_1069	>gi|915101302|ref|XP_013285754.1|_hypothetical_protein_Z517_04972_[Fonsecaea_pedrosoi_CBS_271.37]	98	541	3	0	1	541	1	541	3.95981e-160	567613600	1	1	1215667000	985409	23255.8	967270
F_pug_1070	>gi|915101309|ref|XP_013285755.1|_hypothetical_protein_Z517_04973_[Fonsecaea_pedrosoi_CBS_271.37]	99	280	2	0	1	280	1	280	3.69151e-73	276806700	1	1	589666700	984967	25641	979031
F_pug_1071	>gi|915101316|ref|XP_013285756.1|_hypothetical_protein_Z517_04974_[Fonsecaea_pedrosoi_CBS_271.37]	99	310	0	0	53	362	1	310	1.37121e-85	318616000	856354	1	679666700	862156	111765	907414
F_pug_1072	>gi|915101323|ref|XP_013285757.1|_hypothetical_protein_Z517_04975_[Fonsecaea_pedrosoi_CBS_271.37]	92	303	11	0	1	303	1	303	5.19709e-79	296472500	1	1	632	929412	256098	788647
F_pug_1073	>gi|915101330|ref|XP_013285758.1|_hypothetical_protein_Z517_04976_[Fonsecaea_pedrosoi_CBS_271.37]	93	649	17	0	1	649	1	649	1.80713e-176	622430200	996928	996928	1333667000	930465	119522	832342
F_pug_1074	>gi|915101337|ref|XP_013285759.1|_hypothetical_protein_Z517_04977_[Fonsecaea_pedrosoi_CBS_271.37]	92	383	20	0	1	383	1	367	3.52361e-102	374052000	1	1	799	883524	87912.1	919757
F_pug_1075	>EHY54002.1_serine/threonine-protein_phosphatase_PP2A_catalytic_subunit_[Exophiala_dermatitidis_NIH/	99	325	0	0	1	325	1	325	2.57405e-97	357483100	1	1	763333300	997821	4926.11	995012
F_pug_1076	>gi|915101353|ref|XP_013285761.1|_agmatinase_[Fonsecaea_pedrosoi_CBS_271.37]	76	416	78	50	1	366	1	409	2.23139e-67	258534500	1	1	550333300	670593	257732	751559
F_pug_1077	>gi|915101360|ref|XP_013285762.1|_hypothetical_protein_Z517_04980_[Fonsecaea_pedrosoi_CBS_271.37]	97	535	6	0	1	535	1	535	3.28443e-152	541289200	992579	998134	1159	963959	56910.6	924925
F_pug_1078	>gi|915101367|ref|XP_013285763.1|_hypothetical_protein_Z517_04981_[Fonsecaea_pedrosoi_CBS_271.37]	91	437	12	0	1	437	1	435	3.83616e-113	410906100	1	1	878333300	918118	125604	869006
F_pug_1079	>gi|915101374|ref|XP_013285764.1|_hypothetical_protein_Z517_04982_[Fonsecaea_pedrosoi_CBS_271.37]	97	1082	7	2	1	1080	1	1082	0	1091933000	1	1	2344333000	977892	12422.4	967960
F_pug_1080	>gi|915101381|ref|XP_013285765.1|_hypothetical_protein_Z517_04983_[Fonsecaea_pedrosoi_CBS_271.37]	94	431	12	2	27	455	2	432	5.91067e-119	430262300	942857	997685	920	887745	131818	851805
F_pug_1081	>gi|915101388|ref|XP_013285766.1|_hypothetical_protein_Z517_04984_[Fonsecaea_pedrosoi_CBS_271.37]	97	493	3	0	1	493	1	493	2.39369e-138	494989300	1	1	1059333000	970678	70833.3	909932
F_pug_1082	>gi|915101395|ref|XP_013285767.1|_dephospho-CoA_kinase_[Fonsecaea_pedrosoi_CBS_271.37]	98	283	2	0	1	283	1	283	1.32614e-78	294924000	1	1	628666700	983829	52325.6	954327
F_pug_1083	>KIW98668.1_DNA-binding_protein,_42_kDa_[Cladophialophora_bantiana_CBS_173.52]	23	118	55	1	11	127	293	403	17405500	11704730	847826	263658	19	62775.3	1620253	360602
F_pug_1084	>gi|915101411|ref|XP_013285769.1|_hypothetical_protein_Z517_04987_[Fonsecaea_pedrosoi_CBS_271.37]	99	289	0	0	1	289	1	289	2.20778e-81	304215000	1	1	648666700	990835	28901.7	974600
F_pug_1085	>gi|915101418|ref|XP_013285770.1|_hypothetical_protein_Z517_04988_[Fonsecaea_pedrosoi_CBS_271.37]	94	594	9	0	1	594	1	594	2.05967e-167	592079800	1	1	1268333000	953873	124498	827749
F_pug_1086	>gi|628307777|ref|XP_007760439.1|_hypothetical_protein_A1O7_08256_[Cladophialophora_yegresii_CBS_114	57	244	55	28	1	216	1	244	2.32243e-24	114679500	995392	685393	240666700	508809	854701	516359
F_pug_1087	>gi|915101430|ref|XP_013285772.1|_hypothetical_protein_Z517_04990_[Fonsecaea_pedrosoi_CBS_271.37]	98	481	2	0	1	481	1	481	2.11005e-132	475168600	1	1	1016667000	978819	25862.1	969159
F_pug_1088	>KIW86722.1_hypothetical_protein_Z519_12635_[Cladophialophora_bantiana_CBS_173.52]	19	264	131	11	462	714	10	265	132254700	13872620	220383	148148	23666670	9282.26	156442	425358
F_pug_1089	>gi|915101451|ref|XP_013285775.1|_hypothetical_protein_Z517_04993_[Fonsecaea_pedrosoi_CBS_271.37]	96	235	0	0	1	235	1	235	2.29889e-55	217189700	1	1	461333300	969188	116667	918897
F_pug_1090	>gi|915101458|ref|XP_013285776.1|_hypothetical_protein_Z517_04994_[Fonsecaea_pedrosoi_CBS_271.37]	97	346	3	0	1	346	1	345	5.87415e-96	353147400	1	1	754	974580	68783.1	934963
F_pug_1091	>gi|915054595|ref|XP_013279274.1|_hypothetical_protein_Z517_10207_[Fonsecaea_pedrosoi_CBS_271.37]	89	427	20	0	1	427	1	427	2.21684e-113	411680400	1	970454	880	892495	194175	796872
F_pug_1092	>gi|915054600|ref|XP_013279275.1|_hypothetical_protein_Z517_10208_[Fonsecaea_pedrosoi_CBS_271.37]	97	435	6	0	1	435	1	435	3.4926e-120	434288400	1	1	928666700	965016	50691.2	944668
F_pug_1093	>gi|915054607|ref|XP_013279276.1|_hypothetical_protein_Z517_10209_[Fonsecaea_pedrosoi_CBS_271.37]	97	424	3	0	1	424	1	424	1.46108e-123	445437500	1	1	952666700	975760	54852.3	932574
F_pug_1094	>gi|915054614|ref|XP_013279277.1|_hypothetical_protein_Z517_10210_[Fonsecaea_pedrosoi_CBS_271.37]	96	270	2	0	1	270	1	270	3.02116e-77	290278600	1	1	618666700	971728	85106.4	919950
F_pug_1095	>gi|915054621|ref|XP_013279278.1|_hypothetical_protein_Z517_10211_[Fonsecaea_pedrosoi_CBS_271.37]	97	373	2	0	1	373	1	373	1.61218e-106	388453000	1	1	830	979929	89622.6	904004
F_pug_1096	>gi|915054628|ref|XP_013279279.1|_superoxide_dismutase_[Cu-Zn]_[Fonsecaea_pedrosoi_CBS_271.37]	99	149	0	0	41	189	6	154	4.53886e-38	158811500	788360	967532	335666700	786719	221239	857741
F_pug_1097	>gi|915054635|ref|XP_013279280.1|_hypothetical_protein_Z517_10213_[Fonsecaea_pedrosoi_CBS_271.37]	92	452	17	1	1	451	1	452	1.90737e-122	442340500	909274	817360	946	845902	65040.7	914841
F_pug_1098	>gi|915054642|ref|XP_013279281.1|_hypothetical_protein_Z517_10214_[Fonsecaea_pedrosoi_CBS_271.37]	98	57	0	0	1	57	1	57	3.99163e-12	69463510	1	1	143333300	997680	61224.5	965482
F_pug_1099	>gi|915054649|ref|XP_013279282.1|_hypothetical_protein_Z517_10215_[Fonsecaea_pedrosoi_CBS_271.37]	97	1350	23	0	1	1350	1	1332	0	1332259000	1	1	2861667000	956546	17341	935778
F_pug_1100	>KIX94223.1_hypothetical_protein_Z520_09933_[Fonsecaea_multimorphosa_CBS_102226]	96	342	5	2	1	340	1	341	2.58575e-89	331313600	957746	861111	707	923780	102703	904912
F_pug_1101	>KIW98462.1_hypothetical_protein_Z519_00123_[Cladophialophora_bantiana_CBS_173.52]	98	1575	5	0	1	1575	1	1575	0	1548739000	999366	1	3327667000	982095	5847.95	979835
F_pug_1102	>gi|915054679|ref|XP_013279286.1|_hypothetical_protein_Z517_10219_[Fonsecaea_pedrosoi_CBS_271.37]	96	560	8	0	1	560	1	560	3.26982e-163	577988500	989399	987654	1238	953285	99206.4	861115
F_pug_1103	>gi|915054686|ref|XP_013279287.1|_hypothetical_protein_Z517_10220_[Fonsecaea_pedrosoi_CBS_271.37]	78	269	36	24	1	245	1	267	3.65284e-50	200156300	1	1	424666700	752955	374101	732445
F_pug_1104	>gi|915054693|ref|XP_013279288.1|_hypothetical_protein_Z517_10221_[Fonsecaea_pedrosoi_CBS_271.37]	98	286	3	0	1	286	1	286	1.88802e-76	287801000	1	1	613333300	982906	16853.9	984837
F_pug_1105	>gi|915054700|ref|XP_013279289.1|_hypothetical_protein_Z517_10222_[Fonsecaea_pedrosoi_CBS_271.37]	99	316	0	0	1	316	1	316	4.08731e-90	333481500	1	1	711666700	994874	15000	985112
F_pug_1106	>gi|915054707|ref|XP_013279290.1|_hypothetical_protein_Z517_10223_[Fonsecaea_pedrosoi_CBS_271.37]	97	460	3	0	82	541	1	459	3.95286e-128	461077300	850277	1	986333300	820577	125000	851714
F_pug_1107	>gi|915054714|ref|XP_013279291.1|_hypothetical_protein_Z517_10224_[Fonsecaea_pedrosoi_CBS_271.37]	97	193	1	0	1	193	1	193	1.4359e-49	197369000	1	1	418666700	978956	51470.6	961360
F_pug_1108	>gi|915054721|ref|XP_013279292.1|_RdgB/HAM1_family_non-canonical_purine_NTP_pyrophosphatase_[Fonseca	95	206	4	0	1	206	1	204	2.46349e-51	203408100	1	1	431666700	937726	142857	896464
F_pug_1109	>gi|915054728|ref|XP_013279293.1|_hypothetical_protein_Z517_10226_[Fonsecaea_pedrosoi_CBS_271.37]	96	527	10	1	1	526	1	526	4.64996e-149	530759500	1	1	1136333000	958392	50387.6	928084
F_pug_1110	>gi|915054735|ref|XP_013279294.1|_hypothetical_protein_Z517_10227_[Fonsecaea_pedrosoi_CBS_271.37]	99	532	2	0	1	532	1	532	1.24977e-148	529365800	1	1	1133333000	989523	21008.4	973999
F_pug_1111	>gi|915054742|ref|XP_013279295.1|_hypothetical_protein_Z517_10228_[Fonsecaea_pedrosoi_CBS_271.37]	97	728	3	0	1	728	1	728	4.18834e-213	744451500	1	1	1596333000	974166	26616	960810
F_pug_1112	>gi|915054749|ref|XP_013279296.1|_hypothetical_protein_Z517_10229_[Fonsecaea_pedrosoi_CBS_271.37]	97	318	1	0	32	349	1	318	1.03168e-86	322332400	911175	1	687666700	895399	125000	891177
F_pug_1113	>gi|915054757|ref|XP_013279297.1|_ribosomal_protein_S10_[Fonsecaea_pedrosoi_CBS_271.37]	93	329	10	0	38	366	1	329	2.00974e-87	324809900	898907	1	693	840000	111675	890291
F_pug_1114	>gi|915054771|ref|XP_013279299.1|_hypothetical_protein_Z517_10232_[Fonsecaea_pedrosoi_CBS_271.37]	93	595	22	0	1	595	1	582	3.94142e-163	577833700	998322	998285	1237667000	908935	79545.4	878620
F_pug_1115	>gi|915054778|ref|XP_013279300.1|_tryptophan-tRNA_ligase_[Fonsecaea_pedrosoi_CBS_271.37]	94	519	15	4	1	515	1	517	6.88971e-138	493595700	1	1	1056333000	936189	111607	870946
F_pug_1116	>gi|915054785|ref|XP_013279301.1|_hypothetical_protein_Z517_10234_[Fonsecaea_pedrosoi_CBS_271.37]	91	356	22	18	1	338	1	356	4.25725e-87	323726000	1	1	690666700	895419	84210.5	920174
F_pug_1117	>gi|915054792|ref|XP_013279302.1|_40S_ribosomal_protein_S1_[Fonsecaea_pedrosoi_CBS_271.37]	100	257	0	0	1	257	1	257	2.58682e-67	257140800	1	1	547333300	1	0	1
F_pug_1118	>gi|915054799|ref|XP_013279303.1|_serine-tRNA_ligase_[Fonsecaea_pedrosoi_CBS_271.37]	85	487	64	63	1	424	1	487	3.27558e-97	358102500	1	1	764666700	807746	104072	885651
F_pug_1119	>gi|915054806|ref|XP_013279304.1|_hypothetical_protein_Z517_10237_[Fonsecaea_pedrosoi_CBS_271.37]	100	188	0	0	1	188	1	188	4.22652e-48	192413800	1	1	408	1	0	1
F_pug_1120	>gi|915054813|ref|XP_013279305.1|_hypothetical_protein_Z517_10238_[Fonsecaea_pedrosoi_CBS_271.37]	91	881	26	0	1	881	1	878	6.58648e-230	800816600	1	1	1717667000	918211	74626.9	882662
F_pug_1121	>gi|915054820|ref|XP_013279306.1|_uracil_phosphoribosyltransferase_[Fonsecaea_pedrosoi_CBS_271.37]	99	248	1	0	1	248	1	248	9.26166e-66	251875900	1	1	536	990148	6097.56	994841
F_pug_1122	>gi|915054827|ref|XP_013279307.1|_phosphoglycerate_dehydrogenase_[Fonsecaea_pedrosoi_CBS_271.37]	98	488	3	0	1	488	1	488	6.22525e-136	486937100	1	1	1042	984257	32388.7	957389
F_pug_1123	>KIW26752.1_hypothetical_protein_PV07_06560_[Cladophialophora_immunda]	81	638	64	24	4	617	10	647	9.28718e-149	530294900	993528	984568	1135333000	798219	157480	769780
F_pug_1124	>KIX10348.1_hypothetical_protein_Z518_01430_[Rhinocladiella_mackenziei_CBS_650.93]	86	817	46	8	1	809	1	811	7.67216e-212	740580200	992638	996314	1588	848593	90252.7	845003
F_pug_1125	>gi|915054855|ref|XP_013279311.1|_hypothetical_protein_Z517_10244_[Fonsecaea_pedrosoi_CBS_271.37]	94	128	2	0	1	128	1	127	1.06566e-29	130164400	1	1	274	944828	118280	925956
F_pug_1126	>KIW98500.1_hypothetical_protein_Z519_00161_[Cladophialophora_bantiana_CBS_173.52]	92	524	19	9	1	515	1	524	4.28618e-139	497621700	1	1	1065	926893	40485.8	946578
F_pug_1127	>gi|915054871|ref|XP_013279313.1|_hypothetical_protein_Z517_10246_[Fonsecaea_pedrosoi_CBS_271.37]	94	452	10	0	1	452	1	452	1.33965e-123	445747200	1	1	953333300	950166	107143	876259
F_pug_1128	>KIW26098.1_hypothetical_protein_PV07_09225_[Cladophialophora_immunda]	27	127	58	7	389	508	832	953	75982110	13562920	151515	105082	23	13193.1	320755	416325
F_pug_1129	>gi|915054892|ref|XP_013279316.1|_hypothetical_protein_Z517_10249_[Fonsecaea_pedrosoi_CBS_271.37]	98	697	1	0	1	697	1	697	2.00039e-204	715494700	1	1	1534	981865	40590.4	935876
F_pug_1130	>gi|915054899|ref|XP_013279317.1|_hypothetical_protein_Z517_10251_[Fonsecaea_pedrosoi_CBS_271.37]	87	642	43	3	1	639	1	632	4.16992e-161	571330000	1	996845	1223667000	851148	141732	794566
F_pug_1131	>gi|915054907|ref|XP_013279318.1|_hypothetical_protein_Z517_10252_[Fonsecaea_pedrosoi_CBS_271.37]	97	766	5	0	1	766	1	766	4.32295e-213	744606300	998696	964736	1596667000	973775	36630	941299
F_pug_1132	>gi|915054913|ref|XP_013279319.1|_hypothetical_protein_Z517_10253_[Fonsecaea_pedrosoi_CBS_271.37]	95	596	8	0	1	596	1	596	1.7742e-166	588982800	1	1	1261667000	959929	59523.8	918112
F_pug_1133	>gi|915054920|ref|XP_013279320.1|_hypothetical_protein_Z517_10254_[Fonsecaea_pedrosoi_CBS_271.37]	98	293	0	0	1	293	1	293	6.38782e-78	292756200	1	1	624	981647	24691.4	979344
F_pug_1134	>gi|915054927|ref|XP_013279321.1|_hypothetical_protein_Z517_10255_[Fonsecaea_pedrosoi_CBS_271.37]	95	1033	38	33	1	1000	1	1033	7.89806e-285	983693600	994036	995183	2111333000	938509	13289	972969
F_pug_1135	>gi|915054941|ref|XP_013279323.1|_hypothetical_protein_Z517_10257_[Fonsecaea_pedrosoi_CBS_271.37]	90	977	53	8	40	1008	4	977	5.16505e-262	907817400	961310	996929	1948	858276	37267.1	899460
F_pug_1136	>gi|915054948|ref|XP_013279324.1|_hypothetical_protein_Z517_10258_[Fonsecaea_pedrosoi_CBS_271.37]	86	198	12	0	1	198	1	198	1.63562e-44	180645300	1	1	382666700	863807	458333	703915
F_pug_1137	>gi|915054955|ref|XP_013279325.1|_hypothetical_protein_Z517_10259_[Fonsecaea_pedrosoi_CBS_271.37]	96	375	5	3	1	372	1	375	5.60451e-105	383497800	997319	897129	819333300	965815	111111	878551
F_pug_1138	>gi|915054962|ref|XP_013279326.1|_hypothetical_protein_Z517_10260_[Fonsecaea_pedrosoi_CBS_271.37]	99	510	0	0	1	510	1	510	1.76443e-148	528746400	1	1	1132	996479	23904.4	967791
F_pug_1139	>gi|915054969|ref|XP_013279327.1|_hypothetical_protein_Z517_10261_[Fonsecaea_pedrosoi_CBS_271.37]	95	615	11	0	1	615	1	614	1.10031e-177	626301500	1	1	1342	948410	71428.6	901327
F_pug_1140	>gi|915054976|ref|XP_013279328.1|_hypothetical_protein_Z517_10262_[Fonsecaea_pedrosoi_CBS_271.37]	95	429	4	0	1	429	1	427	1.08993e-121	439243600	1	1	939333300	953315	89473.7	914999
F_pug_1141	>gi|915054984|ref|XP_013279329.1|_hypothetical_protein_Z517_10263_[Fonsecaea_pedrosoi_CBS_271.37]	96	289	5	0	1	289	1	289	9.45053e-80	298795300	1	1	637	954546	86486.5	919872
F_pug_1142	>gi|915054993|ref|XP_013279330.1|_homoaconitase_[Fonsecaea_pedrosoi_CBS_271.37]	95	774	24	15	1	759	1	774	1.05436e-209	733302300	1	1	1572333000	942646	55749.1	897317
F_pug_1143	>gi|915055000|ref|XP_013279331.1|_hypothetical_protein_Z517_10265_[Fonsecaea_pedrosoi_CBS_271.37]	97	138	0	0	4	141	3	140	6.37298e-31	134655000	890323	978723	283666700	855276	193878	878904
F_pug_1144	>gi|915055007|ref|XP_013279332.1|_hypothetical_protein_Z517_10266_[Fonsecaea_pedrosoi_CBS_271.37]	97	459	3	0	1	459	1	459	1.70844e-134	481982000	1	1	1031333000	980976	54166.7	931466
F_pug_1145	>gi|915055016|ref|XP_013279333.1|_hypothetical_protein_Z517_10267_[Fonsecaea_pedrosoi_CBS_271.37]	96	117	2	0	1	117	1	117	4.80971e-26	117776500	1	1	247333300	959896	87912.1	944375
F_pug_1146	>KIW26723.1_hypothetical_protein_PV07_06534_[Cladophialophora_immunda]	100	114	0	0	1	114	1	114	2.39812e-26	118705600	1	1	249333300	1	0	1
F_pug_1147	>EHY57493.1_hypothetical_protein_HMPREF1120_05526_[Exophiala_dermatitidis_NIH/UT8656]	74	1678	229	93	1	1585	6	1671	0	1141175000	996229	986382	2450333000	704929	105590	677733
F_pug_1148	>gi|915055047|ref|XP_013279337.1|_hypothetical_protein_Z517_10271_[Fonsecaea_pedrosoi_CBS_271.37]	94	1088	21	1	1	1087	2	1089	0	1121355000	1	999082	2407667000	946286	61643.8	880329
F_pug_1149	>gi|915055054|ref|XP_013279338.1|_hypothetical_protein_Z517_10272_[Fonsecaea_pedrosoi_CBS_271.37]	81	573	65	42	7	537	38	605	1.68794e-116	422829500	988827	938843	904	764590	185654	761668
F_pug_1150	>gi|915055061|ref|XP_013279339.1|_hypothetical_protein_Z517_10273_[Fonsecaea_pedrosoi_CBS_271.37]	100	71	0	0	1	71	1	71	1.69096e-14	77980220	1	1	161666700	1	0	1
F_pug_1151	>gi|915055068|ref|XP_013279340.1|_hypothetical_protein_Z517_10274_[Fonsecaea_pedrosoi_CBS_271.37]	88	199	22	0	1	199	1	178	7.26073e-37	155095200	1	1	327666700	752104	177419	879437
F_pug_1152	>gi|915055075|ref|XP_013279341.1|_hypothetical_protein_Z517_10275_[Fonsecaea_pedrosoi_CBS_271.37]	98	93	1	0	1	93	1	93	9.16426e-20	96252430	1	1	201	985294	78947.4	952222
F_pug_1153	>gi|915055082|ref|XP_013279342.1|_hypothetical_protein_Z517_10276_[Fonsecaea_pedrosoi_CBS_271.37]	93	360	8	1	1	359	1	360	6.42482e-94	346488800	1	1	739666700	939856	168317	828798
F_pug_1154	>gi|915055089|ref|XP_013279343.1|_hypothetical_protein_Z517_10277_[Fonsecaea_pedrosoi_CBS_271.37]	95	352	4	0	1	352	1	352	4.25213e-93	343701600	1	1	733666700	960716	112820	890120
F_pug_1155	>gi|915055096|ref|XP_013279344.1|_hypothetical_protein_Z517_10278_[Fonsecaea_pedrosoi_CBS_271.37]	98	374	1	0	1	374	1	374	1.60445e-108	395111500	1	1	844333300	984837	48309.2	949897
F_pug_1156	>gi|915055103|ref|XP_013279345.1|_hypothetical_protein_Z517_10279_[Fonsecaea_pedrosoi_CBS_271.37]	83	783	61	4	1	779	1	782	9.20759e-191	670433500	1	1	1437	833366	146825	790291
F_pug_1157	>gi|915055110|ref|XP_013279346.1|_hypothetical_protein_Z517_10280_[Fonsecaea_pedrosoi_CBS_271.37]	91	296	7	0	1	296	1	296	4.30123e-78	293375500	993289	993289	625333300	914676	254237	775886
F_pug_1158	>gi|915055117|ref|XP_013279347.1|_hypothetical_protein_Z517_10281_[Fonsecaea_pedrosoi_CBS_271.37]	82	656	68	25	1	631	1	654	2.00823e-150	535869500	1	1	1147333000	802331	206349	696804
F_pug_1159	>gi|915055124|ref|XP_013279348.1|_hypothetical_protein_Z517_10282_[Fonsecaea_pedrosoi_CBS_271.37]	99	449	1	0	7	455	41	489	2.08979e-131	471916800	927686	903420	1009667000	920949	73170.7	902923
F_pug_1160	>gi|915055129|ref|XP_013279349.1|_hypothetical_protein_Z517_10283_[Fonsecaea_pedrosoi_CBS_271.37]	99	282	0	0	1	282	1	282	4.82282e-76	286407300	1	1	610333300	989730	36585.4	969107
F_pug_1161	>gi|915055136|ref|XP_013279350.1|_hypothetical_protein_Z517_10284_[Fonsecaea_pedrosoi_CBS_271.37]	94	311	7	0	1	311	1	311	6.07274e-81	302976200	996795	996795	646	940320	157895	864087
F_pug_1162	>gi|915055143|ref|XP_013279351.1|_hypothetical_protein_Z517_10285_[Fonsecaea_pedrosoi_CBS_271.37]	95	337	3	0	1	337	1	337	9.53916e-87	322487200	997041	997041	688	964036	70652.2	935416
F_pug_1163	>gi|915055150|ref|XP_013279352.1|_hypothetical_protein_Z517_10286_[Fonsecaea_pedrosoi_CBS_271.37]	88	464	23	0	1	464	1	463	2.14697e-114	415241900	1	1	887666700	878298	242105	769347
F_pug_1164	>gi|915055157|ref|XP_013279353.1|_hypothetical_protein_Z517_10287_[Fonsecaea_pedrosoi_CBS_271.37]	95	343	5	1	1	342	1	343	9.14258e-90	332552400	1	1	709666700	953426	94117.6	918977
F_pug_1165	>gi|915055164|ref|XP_013279354.1|_hypothetical_protein_Z517_10288_[Fonsecaea_pedrosoi_CBS_271.37]	97	2706	19	0	1	2706	1	2706	0	2590719000	1	1	5570667000	975883	14084.5	936226
F_pug_1166	>gi|915055171|ref|XP_013279355.1|_hypothetical_protein_Z517_10289_[Fonsecaea_pedrosoi_CBS_271.37]	93	873	53	50	1	823	1	873	5.14072e-222	774492200	1	1	1661	918864	24305.6	956008
F_pug_1167	>gi|915055178|ref|XP_013279356.1|_hypothetical_protein_Z517_10290_[Fonsecaea_pedrosoi_CBS_271.37]	90	679	18	0	1	679	1	679	1.10367e-184	649838600	1	1	1392667000	910041	93283.6	852333
F_pug_1168	>gi|915055185|ref|XP_013279357.1|_hypothetical_protein_Z517_10291_[Fonsecaea_pedrosoi_CBS_271.37]	82	304	26	0	60	363	14	311	2.93723e-63	244443200	837466	958199	520	657119	493333	629658
F_pug_1169	>gi|915055190|ref|XP_013279358.1|_hypothetical_protein_Z517_10292_[Fonsecaea_pedrosoi_CBS_271.37]	99	664	1	0	1	664	1	664	2.60905e-196	688396000	1	1	1475667000	993046	14814.8	977181
F_pug_1170	>gi|915055197|ref|XP_013279359.1|_2-methylcitrate_dehydratase_[Fonsecaea_pedrosoi_CBS_271.37]	98	552	2	0	1	552	1	552	5.74665e-158	560490500	1	1	1200333000	987116	28340.1	962730
F_pug_1171	>gi|915055204|ref|XP_013279360.1|_hypothetical_protein_Z517_10294_[Fonsecaea_pedrosoi_CBS_271.37]	96	945	6	0	1	945	1	945	2.26612e-275	952104300	977249	985402	2043333000	946280	42207.8	904759
F_pug_1172	>gi|915055211|ref|XP_013279361.1|_hypothetical_protein_Z517_10295_[Fonsecaea_pedrosoi_CBS_271.37]	98	616	3	0	1	616	1	616	1.79736e-187	658819800	1	1	1412	982375	20134.2	960087
F_pug_1173	>gi|915055218|ref|XP_013279362.1|_hypothetical_protein_Z517_10296_[Fonsecaea_pedrosoi_CBS_271.37]	95	492	11	1	1	491	1	492	9.5059e-140	499634800	1	1	1069333000	955046	80508.5	900065
F_pug_1174	>gi|915055225|ref|XP_013279363.1|_nascent_polypeptide-associated_complex_subunit_beta_[Fonsecaea_ped	99	142	1	0	41	182	16	157	9.63969e-34	144410600	780220	904459	304666700	782534	81081.1	946405
F_pug_1175	>gi|915055232|ref|XP_013279364.1|_hypothetical_protein_Z517_10298_[Fonsecaea_pedrosoi_CBS_271.37]	97	205	2	0	29	233	29	233	5.65618e-54	212544200	879828	879828	451333300	851572	227586	828414
F_pug_1176	>gi|915055240|ref|XP_013279365.1|_hypothetical_protein_Z517_10299_[Fonsecaea_pedrosoi_CBS_271.37]	100	121	0	0	1	121	1	121	7.37645e-29	127222300	1	1	267666700	1	0	1
F_pug_1177	>gi|915055247|ref|XP_013279366.1|_hypothetical_protein_Z517_10300_[Fonsecaea_pedrosoi_CBS_271.37]	95	877	18	1	1	876	1	874	2.44459e-251	872047300	964758	997717	1871	914318	83612	823954
F_pug_1178	>gi|915055254|ref|XP_013279367.1|_hypothetical_protein_Z517_10301_[Fonsecaea_pedrosoi_CBS_271.37]	96	358	5	0	1	358	1	357	1.82109e-97	358257400	1	1	765	959849	90909.1	909967
F_pug_1179	>gi|915055263|ref|XP_013279368.1|_hypothetical_protein_Z517_10302_[Fonsecaea_pedrosoi_CBS_271.37]	92	395	7	0	1	395	1	395	7.09419e-101	369871100	1	1	790	927230	115578	884846
F_pug_1180	>gi|915055270|ref|XP_013279369.1|_hypothetical_protein_Z517_10303_[Fonsecaea_pedrosoi_CBS_271.37]	100	104	0	0	1	104	82	185	5.5661e-22	104769100	1	562162	219333300	1	488095	763402
F_pug_1181	>gi|915055277|ref|XP_013279370.1|_hypothetical_protein_Z517_10304_[Fonsecaea_pedrosoi_CBS_271.37]	95	293	5	0	1	293	1	293	5.35563e-81	302976200	1	1	646	955621	92485.6	919241
F_pug_1182	>gi|915055282|ref|XP_013279371.1|_hypothetical_protein_Z517_10305_[Fonsecaea_pedrosoi_CBS_271.37]	96	431	6	0	1	431	1	431	5.80474e-122	440172700	1	1	941333300	966792	84444.4	902270
F_pug_1183	>gi|915055289|ref|XP_013279372.1|_hypothetical_protein_Z517_10306_[Fonsecaea_pedrosoi_CBS_271.37]	97	631	2	0	1	631	1	631	5.73272e-190	667181700	1	1	1430	982143	34364.3	935752
F_pug_1184	>gi|915055296|ref|XP_013279373.1|_hypothetical_protein_Z517_10307_[Fonsecaea_pedrosoi_CBS_271.37]	94	1010	43	33	1	977	1	1010	7.6623e-272	940490600	996939	989226	2018333000	930108	38834.9	911228
F_pug_1185	>gi|915055303|ref|XP_013279374.1|_hypothetical_protein_Z517_10308_[Fonsecaea_pedrosoi_CBS_271.37]	97	247	4	0	18	264	3	249	2.33616e-65	250637100	935606	991968	533333300	897364	85365.9	928843
F_pug_1186	>gi|915055310|ref|XP_013279375.1|_hypothetical_protein_Z517_10309_[Fonsecaea_pedrosoi_CBS_271.37]	96	313	2	0	1	313	1	313	7.42275e-85	315983500	1	1	674	969784	96256.7	909992
F_pug_1187	>gi|915055317|ref|XP_013279376.1|_hypothetical_protein_Z517_10310_[Fonsecaea_pedrosoi_CBS_271.37]	96	522	3	0	1	522	1	522	1.28907e-145	519300600	1	1	1111667000	961927	74688.8	904306
F_pug_1188	>gi|915055322|ref|XP_013279377.1|_hypothetical_protein_Z517_10311_[Fonsecaea_pedrosoi_CBS_271.37]	96	775	11	0	1	775	1	774	5.31962e-222	774182500	1	1	1660333000	962326	60498.2	894322
F_pug_1189	>gi|915055329|ref|XP_013279378.1|_hypothetical_protein_Z517_10312_[Fonsecaea_pedrosoi_CBS_271.37]	96	290	2	0	1	290	1	290	8.63488e-78	292291600	1	1	623	970909	113095	903976
F_pug_1190	>gi|915055343|ref|XP_013279380.1|_hypothetical_protein_Z517_10314_[Fonsecaea_pedrosoi_CBS_271.37]	95	427	10	0	1	427	1	423	6.89322e-121	436766000	997664	870370	934	943117	154546	828250
F_pug_1191	>gi|915055352|ref|XP_013279381.1|_hypothetical_protein_Z517_10315_[Fonsecaea_pedrosoi_CBS_271.37]	99	715	1	0	1	715	1	715	6.51551e-214	747083900	1	1	1602	990315	10714.3	982259
F_pug_1192	>gi|915055357|ref|XP_013279382.1|_hypothetical_protein_Z517_10316_[Fonsecaea_pedrosoi_CBS_271.37]	82	118	11	0	1	118	1	115	3.39333e-19	95013640	1	1	198333300	781866	485714	748277
F_pug_1193	>gi|915055366|ref|XP_013279383.1|_hypothetical_protein_Z517_10317_[Fonsecaea_pedrosoi_CBS_271.37]	85	613	49	1	55	666	48	660	2.70571e-146	522242800	918919	928788	1118	769090	292237	660345
F_pug_1194	>EHY57352.1_hypothetical_protein_HMPREF1120_05393_[Exophiala_dermatitidis_NIH/UT8656]	82	173	17	0	1	173	1	173	3.98597e-33	143016900	742489	896373	301666700	595787	654546	621034
F_pug_1195	>gi|915055380|ref|XP_013279385.1|_hypothetical_protein_Z517_10319_[Fonsecaea_pedrosoi_CBS_271.37]	98	571	5	0	1	571	1	569	4.27323e-155	551044700	1	1	1180	977091	16877.6	979251
F_pug_1196	>gi|915055387|ref|XP_013279386.1|_hypothetical_protein_Z517_10320_[Fonsecaea_pedrosoi_CBS_271.37]	96	1253	14	0	1	1253	1	1253	0	1200483000	1	989731	2578	965061	22364.2	947731
F_pug_1197	>gi|915055394|ref|XP_013279387.1|_hypothetical_protein_Z517_10321_[Fonsecaea_pedrosoi_CBS_271.37]	97	556	3	0	1	556	1	556	5.99734e-163	577059400	1	1	1236	976046	62745.1	912019
F_pug_1198	>KIW32098.1_hypothetical_protein_PV07_03669_[Cladophialophora_immunda]	21	118	51	3	263	377	445	559	20490170	14027470	254425	151916	24	24136.8	507246	428200
F_pug_1199	>gi|671176544|ref|XP_008728735.1|_hypothetical_protein_G647_06190_[Cladophialophora_carrionii_CBS_16	22	416	201	22	76	469	9	402	30645240	14801720	456018	388944	25666670	13189.5	291513	436056
F_pug_1200	>gi|915055401|ref|XP_013279388.1|_hypothetical_protein_Z517_10322_[Fonsecaea_pedrosoi_CBS_271.37]	80	619	69	2	1	617	1	619	7.36731e-143	510629100	1	1	1093	782764	303738	657272
F_pug_1201	>KIH92317.1_hypothetical_protein_SPBR_02515_[Sporothrix_brasiliensis_5110]	25	117	57	5	14	125	79	190	8148636	12788670	881890	246696	21333330	76281.3	1863014	323415
F_pug_1202	>gi|915036684|ref|XP_013255171.1|_hypothetical_protein_A1O9_11424_[Exophiala_aquamarina_CBS_119918]	22	133	57	2	34	164	343	465	12461660	12788670	784431	232954	21333330	58394.2	1484536	327947
F_pug_1203	>KIV94361.1_hypothetical_protein_PV10_02134_[Exophiala_mesophila]	27	67	27	6	318	378	12	78	85750470	12324130	146635	63386.9	20333330	22820.8	715976	434612
F_pug_1204	>KIH91608.1_cell_polarity_protein_(Tea1)_[Sporothrix_brasiliensis_5110]	22	596	280	18	218	795	806	1356	578022	21150540	656818	360366	39333330	20741.8	316794	438966
F_pug_1205	>gi|915075394|ref|XP_013282177.1|_hypothetical_protein_Z517_08204_[Fonsecaea_pedrosoi_CBS_271.37]	77	1198	158	41	3	1159	4	1195	3.52487e-267	925470300	998274	997490	1986	747460	96969.7	663375
F_pug_1206	>gi|915075401|ref|XP_013282178.1|_hypothetical_protein_Z517_08205_[Fonsecaea_pedrosoi_CBS_271.37]	94	280	4	0	1	280	1	280	1.11778e-68	261941100	992908	992908	557666700	931514	137725	883634
F_pug_1207	>gi|915075410|ref|XP_013282179.1|_calcium/proton_exchanger_[Fonsecaea_pedrosoi_CBS_271.37]	96	603	13	0	81	683	10	612	2.37205e-162	575510900	882870	985294	1232667000	839501	156626	790189
F_pug_1208	>gi|915075424|ref|XP_013282181.1|_hypothetical_protein_Z517_08208_[Fonsecaea_pedrosoi_CBS_271.37]	87	606	50	27	1	579	1	603	4.5636e-146	521158800	998276	1	1115667000	847127	156626	779947
F_pug_1209	>gi|915075429|ref|XP_013282182.1|_hypothetical_protein_Z517_08209_[Fonsecaea_pedrosoi_CBS_271.37]	97	621	4	0	75	695	273	893	1.18922e-175	620262400	893525	695409	1329	865986	144876	733951
F_pug_1210	>gi|915187402|ref|XP_013318896.1|_glutamate-cysteine_ligase_[Exophiala_xenobiotica]	21	121	57	1	159	278	316	430	71921510	11549880	393443	162659	18666670	27599.8	777143	366221
F_pug_1211	>gi|915075438|ref|XP_013282183.1|_hypothetical_protein_Z517_08210_[Fonsecaea_pedrosoi_CBS_271.37]	98	565	4	0	1	565	1	565	4.18924e-166	587589200	1	1	1258667000	982821	26515.2	960789
F_pug_1212	>gi|915075445|ref|XP_013282184.1|_hypothetical_protein_Z517_08211_[Fonsecaea_pedrosoi_CBS_271.37]	92	545	28	23	1	522	1	545	2.39733e-137	491892300	1	1	1052667000	916957	92827	883570
F_pug_1213	>KIW24523.1_hypothetical_protein_PV07_10234_[Cladophialophora_immunda]	87	1085	65	29	1	1056	1	1085	6.37275e-261	904410800	1	1	1940667000	864055	88028.2	838100
F_pug_1214	>gi|915075459|ref|XP_013282186.1|_hypothetical_protein_Z517_08213_[Fonsecaea_pedrosoi_CBS_271.37]	88	215	20	17	1	198	1	215	1.77605e-44	180645300	1	1	382666700	852898	206349	857589
F_pug_1215	>gi|915075469|ref|XP_013282187.1|_hypothetical_protein_Z517_08214_[Fonsecaea_pedrosoi_CBS_271.37]	93	242	10	1	1	241	1	241	2.89849e-62	240417100	926923	916350	511333300	857942	245161	806660
F_pug_1216	>gi|915091068|ref|XP_013284351.1|_hypothetical_protein_Z517_07159_[Fonsecaea_pedrosoi_CBS_271.37]	25	81	38	0	58	138	708	786	30971140	13408070	234104	81192.2	22666670	28192.4	782353	355756
F_pug_1217	>gi|915075497|ref|XP_013282191.1|_hypothetical_protein_Z517_08218_[Fonsecaea_pedrosoi_CBS_271.37]	95	133	2	0	1	133	1	133	2.04011e-34	145959000	1	1	308	966527	123711	921125
F_pug_1218	>gi|915075504|ref|XP_013282192.1|_hypothetical_protein_Z517_08219_[Fonsecaea_pedrosoi_CBS_271.37]	99	319	1	0	1	319	1	319	6.27009e-94	346179100	1	1	739	992835	31413.6	970013
F_pug_1219	>gi|915075511|ref|XP_013282193.1|_hypothetical_protein_Z517_08220_[Fonsecaea_pedrosoi_CBS_271.37]	97	469	4	0	10	478	20	488	8.32902e-138	493131100	981172	961066	1055333000	955341	102222	883376
F_pug_1220	>gi|915075518|ref|XP_013282194.1|_phosphoenolpyruvate_carboxykinase_[ATP]_[Fonsecaea_pedrosoi_CBS_27	99	597	0	0	278	874	1	597	2.01889e-174	615926600	683066	1	1319667000	689121	156134	767752
F_pug_1221	>gi|915075532|ref|XP_013282196.1|_hypothetical_protein_Z517_08223_[Fonsecaea_pedrosoi_CBS_271.37]	99	548	2	0	1	548	1	548	9.13388e-159	563123000	1	1	1206	991504	16326.5	978883
F_pug_1222	>gi|915075538|ref|XP_013282197.1|_hypothetical_protein_Z517_08224_[Fonsecaea_pedrosoi_CBS_271.37]	97	502	1	0	1	502	1	502	1.08179e-143	512797000	1	1	1097667000	978022	85836.9	895594
F_pug_1223	>gi|915075545|ref|XP_013282198.1|_hypothetical_protein_Z517_08225_[Fonsecaea_pedrosoi_CBS_271.37]	98	482	4	0	1	482	1	482	3.45197e-131	471142500	1	1	1008	977376	34632	958862
F_pug_1224	>gi|915075552|ref|XP_013282199.1|_hypothetical_protein_Z517_08226_[Fonsecaea_pedrosoi_CBS_271.37]	98	492	1	0	1	492	1	492	1.30109e-141	505828700	1	1	1082667000	985736	31746	956728
F_pug_1225	>gi|915075559|ref|XP_013282200.1|_hypothetical_protein_Z517_08227_[Fonsecaea_pedrosoi_CBS_271.37]	90	321	13	5	40	355	1	321	9.56688e-82	305918300	890141	966868	652333300	808678	264865	755889
F_pug_1226	>gi|915075566|ref|XP_013282201.1|_hypothetical_protein_Z517_08228_[Fonsecaea_pedrosoi_CBS_271.37]	97	317	4	0	1	317	1	317	1.36699e-85	318461100	1	1	679333300	973722	70270.3	934865
F_pug_1227	>gi|915075571|ref|XP_013282202.1|_hypothetical_protein_Z517_08229_[Fonsecaea_pedrosoi_CBS_271.37]	96	297	4	1	1	296	1	297	4.97649e-79	296472500	1	1	632	965377	103658	913251
F_pug_1228	>gi|915075578|ref|XP_013282203.1|_hypothetical_protein_Z517_08230_[Fonsecaea_pedrosoi_CBS_271.37]	96	694	20	0	1	694	1	676	4.52297e-195	684369900	1	1	1467	936383	34602.1	936519
F_pug_1229	>gi|915075587|ref|XP_013282204.1|_hypothetical_protein_Z517_08231_[Fonsecaea_pedrosoi_CBS_271.37]	100	248	0	0	1	248	1	248	9.82207e-65	248469300	1	1	528666700	996857	6493.51	994728
F_pug_1230	>gi|915075595|ref|XP_013282205.1|_hypothetical_protein_Z517_08232_[Fonsecaea_pedrosoi_CBS_271.37]	98	521	0	0	1	521	1	521	6.93739e-151	536798600	1	1	1149333000	989099	16460.9	979037
F_pug_1231	>KIX94851.1_hypothetical_protein_Z520_09541_[Fonsecaea_multimorphosa_CBS_102226]	29	56	24	0	93	148	115	165	79858960	11859580	131148	73381.3	19333330	20104	659460	373896
F_pug_1232	>KIV86139.1_hypothetical_protein_PV11_01773_[Exophiala_sideris]	29	83	36	3	51	130	169	248	4505982	13562920	601504	195122	23	78142.7	1844156	310439
F_pug_1233	>gi|915075602|ref|XP_013282206.1|_hypothetical_protein_Z517_08234_[Fonsecaea_pedrosoi_CBS_271.37]	93	449	13	0	36	484	54	502	2.28451e-126	455193000	927686	894422	973666700	873244	176471	797097
F_pug_1234	>gi|915075609|ref|XP_013282207.1|_hypothetical_protein_Z517_08235_[Fonsecaea_pedrosoi_CBS_271.37]	94	409	4	0	1	409	1	409	2.3542e-110	401460300	1	1	858	957233	112820	889978
F_pug_1235	>gi|915075614|ref|XP_013282208.1|_hypothetical_protein_Z517_08236_[Fonsecaea_pedrosoi_CBS_271.37]	69	381	79	25	1	356	1	381	3.10602e-67	257915100	1	1	549	653053	467949	635170
F_pug_1236	>gi|915075678|ref|XP_013282217.1|_hypothetical_protein_Z517_08245_[Fonsecaea_pedrosoi_CBS_271.37]	84	182	20	10	1	172	57	237	4.65385e-36	152617600	1	763713	322333300	806505	568966	659683
F_pug_1237	>gi|915075685|ref|XP_013282218.1|_hypothetical_protein_Z517_08246_[Fonsecaea_pedrosoi_CBS_271.37]	98	501	1	0	1	501	1	501	2.09324e-150	535095300	1	998008	1145667000	986227	19762.8	973124
F_pug_1238	>gi|915075692|ref|XP_013282219.1|_hypothetical_protein_Z517_08247_[Fonsecaea_pedrosoi_CBS_271.37]	97	275	0	0	1	275	50	324	1.5806e-75	284858800	1	848765	607	980086	190184	846431
F_pug_1239	>gi|915075699|ref|XP_013282220.1|_hypothetical_protein_Z517_08248_[Fonsecaea_pedrosoi_CBS_271.37]	93	234	5	0	1	234	1	234	1.61862e-59	230971300	1	1	491	935832	221429	836654
F_pug_1240	>gi|915075706|ref|XP_013282221.1|_adenylosuccinate_lyase_[Fonsecaea_pedrosoi_CBS_271.37]	98	483	1	0	1	483	1	483	3.78141e-135	484304700	1	1	1036333000	981686	36734.7	952312
F_pug_1241	>gi|915075713|ref|XP_013282222.1|_hypothetical_protein_Z517_08250_[Fonsecaea_pedrosoi_CBS_271.37]	93	743	16	0	1	743	1	743	8.91946e-199	696912700	1	1	1494	937461	55350.6	911896
F_pug_1242	>gi|915075720|ref|XP_013282223.1|_hypothetical_protein_Z517_08251_[Fonsecaea_pedrosoi_CBS_271.37]	98	398	0	0	1	398	1	398	4.93547e-113	410286700	997494	997494	877	988726	44642.9	949456
F_pug_1243	>gi|915075727|ref|XP_013282224.1|_hypothetical_protein_Z517_08252_[Fonsecaea_pedrosoi_CBS_271.37]	80	394	49	36	1	358	27	417	7.82083e-75	283310300	1	928741	603666700	759011	213115	805542
F_pug_1244	>gi|915075732|ref|XP_013282225.1|_hypothetical_protein_Z517_08253_[Fonsecaea_pedrosoi_CBS_271.37]	92	252	7	1	1	251	1	252	2.65401e-64	247075600	1	1	525666700	933136	158273	882350
F_pug_1245	>KIW95971.1_hypothetical_protein_Z519_03037_[Cladophialophora_bantiana_CBS_173.52]	100	251	0	0	1	251	1	251	1.78815e-67	257605400	1	1	548333300	997574	5681.82	994937
F_pug_1246	>gi|915075746|ref|XP_013282227.1|_hypothetical_protein_Z517_08255_[Fonsecaea_pedrosoi_CBS_271.37]	83	496	70	61	1	435	1	495	9.51767e-96	353302200	1	1	754333300	779538	149038	846431
F_pug_1247	>gi|915075753|ref|XP_013282228.1|_hypothetical_protein_Z517_08256_[Fonsecaea_pedrosoi_CBS_271.37]	97	834	9	1	1	833	1	833	1.62605e-241	839219200	1	1	1800333000	971752	17921.2	970324
F_pug_1248	>gi|915075760|ref|XP_013282229.1|_hypothetical_protein_Z517_08257_[Fonsecaea_pedrosoi_CBS_271.37]	86	259	30	27	1	232	1	259	1.57574e-47	191484700	978903	886986	406	801843	176471	871421
F_pug_1249	>gi|915075767|ref|XP_013282230.1|_hypothetical_protein_Z517_08258_[Fonsecaea_pedrosoi_CBS_271.37]	99	414	3	0	1	414	1	414	1.11499e-114	415861300	1	1	889	990345	9569.38	989980
F_pug_1250	>gi|915075774|ref|XP_013282231.1|_hypothetical_protein_Z517_08259_[Fonsecaea_pedrosoi_CBS_271.37]	97	276	1	0	1	276	1	276	9.23436e-77	288730100	1	1	615333300	975172	86956.5	919886
F_pug_1251	>gi|915075781|ref|XP_013282232.1|_hypothetical_protein_Z517_08260_[Fonsecaea_pedrosoi_CBS_271.37]	97	600	5	0	1	600	1	599	9.33231e-169	596570400	1	1	1278	970633	35555.6	959200
F_pug_1252	>gi|915075788|ref|XP_013282233.1|_hypothetical_protein_Z517_08261_[Fonsecaea_pedrosoi_CBS_271.37]	90	237	7	0	1	237	1	237	1.27609e-58	228029200	1	1	484666700	917350	317830	781062
F_pug_1253	>gi|915075795|ref|XP_013282234.1|_hypothetical_protein_Z517_08262_[Fonsecaea_pedrosoi_CBS_271.37]	98	397	0	0	1	397	1	397	5.38474e-115	416790400	1	1	891	991837	18099.5	979806
F_pug_1254	>gi|915075802|ref|XP_013282235.1|_hypothetical_protein_Z517_08263_[Fonsecaea_pedrosoi_CBS_271.37]	95	791	9	0	1	791	1	791	1.29543e-215	753123000	936095	1	1615	892758	66666.7	893921
F_pug_1255	>gi|915075809|ref|XP_013282236.1|_hypothetical_protein_Z517_08264_[Fonsecaea_pedrosoi_CBS_271.37]	99	269	0	0	1	269	1	269	6.55378e-71	269219100	1	1	573333300	996524	24096.4	979440
F_pug_1256	>gi|915075816|ref|XP_013282237.1|_hypothetical_protein_Z517_08265_[Fonsecaea_pedrosoi_CBS_271.37]	95	394	4	0	1	394	1	394	5.74007e-110	400066700	1	1	855	957804	126168	862600
F_pug_1257	>gi|915075823|ref|XP_013282238.1|_hypothetical_protein_Z517_08266_[Fonsecaea_pedrosoi_CBS_271.37]	96	1333	25	11	1	1322	1	1333	0	1281469000	1	1	2752333000	955450	23668.6	920473
F_pug_1258	>KIW24471.1_hypothetical_protein_PV07_10182_[Cladophialophora_immunda]	95	248	0	0	1	248	1	248	5.47056e-64	245991700	1	1	523333300	965560	50724.6	961616
F_pug_1259	>gi|915075838|ref|XP_013282240.1|_hypothetical_protein_Z517_08268_[Fonsecaea_pedrosoi_CBS_271.37]	96	515	0	0	1	515	1	515	3.74558e-141	504435100	1	1	1079667000	968022	63348.4	928701
F_pug_1260	>gi|915075845|ref|XP_013282241.1|_hypothetical_protein_Z517_08269_[Fonsecaea_pedrosoi_CBS_271.37]	96	600	4	0	1	600	1	600	8.06202e-177	623359300	1	1	1335667000	973991	53191.5	906757
F_pug_1261	>gi|915075852|ref|XP_013282242.1|_hypothetical_protein_Z517_08270_[Fonsecaea_pedrosoi_CBS_271.37]	92	266	8	0	1	266	1	266	1.73588e-64	247849900	1	1	527333300	918166	115385	907037
F_pug_1262	>gi|915075861|ref|XP_013282243.1|_hypothetical_protein_Z517_08271_[Fonsecaea_pedrosoi_CBS_271.37]	80	309	26	0	1	309	1	309	1.34105e-64	248933800	1	824000	529666700	796891	556338	611050
F_pug_1263	>gi|915075869|ref|XP_013282244.1|_hypothetical_protein_Z517_08272_[Fonsecaea_pedrosoi_CBS_271.37]	91	540	16	0	230	769	46	585	4.09369e-143	511713000	702211	923077	1095333000	649407	249012	628967
F_pug_1264	>gi|628304149|ref|XP_007740154.1|_hypothetical_protein_A1O5_01345_[Cladophialophora_psammophila_CBS_	93	231	4	0	1	231	51	281	7.82403e-57	222299700	1	822064	472333300	944037	323741	777373
F_pug_1265	>gi|628304155|ref|XP_007740155.1|_hypothetical_protein_A1O5_01346_[Cladophialophora_psammophila_CBS_	91	521	18	0	1	521	1	521	6.62315e-139	497002300	1	1	1063667000	920924	152838	815461
F_pug_1266	>gi|915115387|ref|XP_013288979.1|_hypothetical_protein_Z517_00561_[Fonsecaea_pedrosoi_CBS_271.37]	41	545	147	17	3	530	2	540	2.2342e-49	199691700	990619	990809	423666700	367235	586387	409682
F_pug_1267	>KIW33349.1_hypothetical_protein_PV07_00206_[Cladophialophora_immunda]	80	1118	137	110	1	1008	1	1118	6.12069e-234	814753000	1	1	1747667000	777316	122977	684356
F_pug_1268	>gi|628304113|ref|XP_007740149.1|_oxidoreductase_[Cladophialophora_psammophila_CBS_110553]	87	327	20	0	1	327	1	312	3.34538e-74	280832800	881402	1	598333300	745742	251462	785160
F_pug_1269	>gi|628304106|ref|XP_007740148.1|_hypothetical_protein_A1O5_01339_[Cladophialophora_psammophila_CBS_	73	674	78	11	30	692	2	674	1.33006e-139	500099300	958092	998516	1070333000	693820	251938	595411
F_pug_1270	>KIW43446.1_hypothetical_protein_PV06_04550_[Exophiala_oligosperma]	20	147	67	6	35	175	393	535	106940500	12014430	312639	145770	19666670	19831.9	596059	366859
F_pug_1271	>gi|915075884|ref|XP_013282246.1|_hypothetical_protein_Z517_08274_[Fonsecaea_pedrosoi_CBS_271.37]	95	208	7	0	1	208	1	208	4.29376e-53	209292400	1	1	444333300	946061	130769	906981
F_pug_1272	>gi|915075891|ref|XP_013282247.1|_hypothetical_protein_Z517_08275_[Fonsecaea_pedrosoi_CBS_271.37]	98	641	1	0	1	641	1	641	7.77608e-189	663465300	1	1	1422	988873	11236	983088
F_pug_1273	>gi|915075898|ref|XP_013282248.1|_hypothetical_protein_Z517_08276_[Fonsecaea_pedrosoi_CBS_271.37]	96	359	5	0	1	359	1	358	1.5563e-104	382104200	978202	797327	816333300	948857	213542	802585
F_pug_1274	>gi|915075906|ref|XP_013282249.1|_hypothetical_protein_Z517_08277_[Fonsecaea_pedrosoi_CBS_271.37]	87	867	44	4	1	863	1	867	4.85779e-220	767988600	1	1	1647	867451	134483	723862
F_pug_1275	>gi|915075914|ref|XP_013282250.1|_hypothetical_protein_Z517_08278_[Fonsecaea_pedrosoi_CBS_271.37]	83	631	70	42	11	599	6	634	3.74017e-138	494989300	983306	992114	1059333000	792519	139738	832668
F_pug_1276	>gi|915075921|ref|XP_013282251.1|_hypothetical_protein_Z517_08279_[Fonsecaea_pedrosoi_CBS_271.37]	82	262	33	0	1	262	1	237	1.25711e-49	198298100	1	1	420666700	710186	304964	780178
F_pug_1277	>gi|915075929|ref|XP_013282252.1|_hypothetical_protein_Z517_08280_[Fonsecaea_pedrosoi_CBS_271.37]	96	862	12	1	15	875	46	905	3.56148e-250	868176000	984000	950276	1862667000	947440	38585.2	910545
F_pug_1278	>KIW95938.1_hypothetical_protein_Z519_03004_[Cladophialophora_bantiana_CBS_173.52]	98	302	3	0	1	302	1	302	3.51794e-84	314125300	747525	952681	670	734112	273684	752878
F_pug_1279	>gi|628321061|ref|XP_007742485.1|_F-box_and_WD-40_domain-containing_protein_CDC4_[Cladophialophora_p	94	686	12	1	1	685	1	686	4.02813e-197	691183300	1	1	1481667000	949989	70312.5	899791
F_pug_1280	>gi|915075952|ref|XP_013282255.1|_hypothetical_protein_Z517_08283_[Fonsecaea_pedrosoi_CBS_271.37]	97	419	2	0	1	419	1	419	2.17462e-114	414932200	1	1	887	974012	71428.6	924596
F_pug_1281	>gi|915075960|ref|XP_013282256.1|_hypothetical_protein_Z517_08284_[Fonsecaea_pedrosoi_CBS_271.37]	97	324	0	0	1	324	1	324	5.70571e-87	323106600	1	1	689333300	978240	46153.8	955108
F_pug_1282	>gi|915075967|ref|XP_013282257.1|_hypothetical_protein_Z517_08285_[Fonsecaea_pedrosoi_CBS_271.37]	96	491	5	0	1	491	1	491	7.01608e-136	486782300	1	1	1041667000	962130	87866.1	888772
F_pug_1283	>gi|915075975|ref|XP_013282258.1|_hypothetical_protein_Z517_08286_[Fonsecaea_pedrosoi_CBS_271.37]	97	264	3	0	1	264	1	264	5.77136e-69	262715400	996226	996226	559333300	971627	67073.2	943614
F_pug_1284	>KIW24446.1_pyrroline-5-carboxylate_reductase_[Cladophialophora_immunda]	96	342	1	0	1	342	1	341	3.10732e-90	334100900	1	1	713	971390	34285.7	969598
F_pug_1285	>gi|628276572|ref|XP_007752735.1|_50S_ribosomal_protein_L7/L12_[Cladophialophora_yegresii_CBS_114405	97	69	1	0	1	69	99	167	2.30642e-10	65437430	1	413174	134666700	966507	1018182	630972
F_pug_1286	>gi|671163409|ref|XP_008722171.1|_hypothetical_protein_G647_00546_[Cladophialophora_carrionii_CBS_16	58	331	64	5	1	326	1	324	3.60581e-45	184981100	661258	915254	392	367385	554839	575578
F_pug_1287	>gi|915076009|ref|XP_013282262.1|_hypothetical_protein_Z517_08290_[Fonsecaea_pedrosoi_CBS_271.37]	99	549	1	0	1	549	1	549	8.00483e-154	546708900	1	1	1170667000	992932	12195.1	984157
F_pug_1288	>gi|628321018|ref|XP_007742476.1|_pyruvate_dehydrogenase_E1_component_subunit_alpha,_mitochondrial_[	94	420	17	0	1	420	1	405	3.71511e-108	394182400	1	1	842333300	905086	53097.3	938981
F_pug_1289	>gi|915076024|ref|XP_013282264.1|_serine/threonine-protein_kinase_pef1_[Fonsecaea_pedrosoi_CBS_271.3	100	338	0	0	1	338	1	338	1.92194e-96	354695900	1	1	757333300	997804	9803.92	989996
F_pug_1290	>gi|915076032|ref|XP_013282265.1|_hypothetical_protein_Z517_08293_[Fonsecaea_pedrosoi_CBS_271.37]	94	1431	24	1	110	1539	1	1430	0	1396212000	929175	1	2999333000	882763	39087.9	912587
F_pug_1291	>gi|915076048|ref|XP_013282267.1|_hypothetical_protein_Z517_08295_[Fonsecaea_pedrosoi_CBS_271.37]	90	267	9	5	1	262	2	268	1.20133e-61	238404100	1	996269	507	909145	145038	895446
F_pug_1292	>gi|915076056|ref|XP_013282268.1|_hypothetical_protein_Z517_08296_[Fonsecaea_pedrosoi_CBS_271.37]	93	518	6	0	1	518	2	519	1.50162e-144	515739100	1	998073	1104	941444	178571	790356
F_pug_1293	>gi|915076063|ref|XP_013282269.1|_hypothetical_protein_Z517_08297_[Fonsecaea_pedrosoi_CBS_271.37]	96	203	3	0	1	203	1	203	5.70112e-51	202169300	1	1	429	958302	110236	921394
F_pug_1294	>gi|915076071|ref|XP_013282270.1|_hypothetical_protein_Z517_08298_[Fonsecaea_pedrosoi_CBS_271.37]	99	440	1	0	1	440	1	440	1.734e-125	451941200	1	1	966666700	992471	4310.35	994886
F_pug_1295	>gi|915076079|ref|XP_013282271.1|_hypothetical_protein_Z517_08299_[Fonsecaea_pedrosoi_CBS_271.37]	92	149	3	0	1	149	1	149	2.56048e-34	145959000	1	1	308	934277	245098	846668
F_pug_1296	>gi|915076087|ref|XP_013282272.1|_lysine-tRNA_ligase_[Fonsecaea_pedrosoi_CBS_271.37]	99	549	1	0	20	568	52	600	1.14234e-160	569626600	966549	915000	1220	959874	22388.1	965876
F_pug_1297	>gi|915076094|ref|XP_013282273.1|_hypothetical_protein_Z517_08301_[Fonsecaea_pedrosoi_CBS_271.37]	92	976	40	2	1	974	1	968	1.17891e-259	899920100	1	1	1931	909991	35947.7	921055
F_pug_1298	>gi|915076104|ref|XP_013282274.1|_hypothetical_protein_Z517_08302_[Fonsecaea_pedrosoi_CBS_271.37]	96	967	11	0	1	967	1	967	1.16403e-281	973009000	1	1	2088333000	967120	16611.3	966117
F_pug_1299	>gi|915076112|ref|XP_013282275.1|_hypothetical_protein_Z517_08303_[Fonsecaea_pedrosoi_CBS_271.37]	93	316	3	0	1	316	1	316	6.53957e-82	306228000	1	1	653	953285	139394	883551
F_pug_1300	>gi|915076120|ref|XP_013282276.1|_hypothetical_protein_Z517_08304_[Fonsecaea_pedrosoi_CBS_271.37]	98	420	1	0	1	420	1	420	1.11308e-120	435836900	1	1	932	989034	13888.9	984910
F_pug_1301	>gi|915076127|ref|XP_013282277.1|_hypothetical_protein_Z517_08305_[Fonsecaea_pedrosoi_CBS_271.37]	97	655	10	0	1	655	1	655	3.40564e-191	671362600	1	1	1439	966853	18450.2	971234
F_pug_1302	>gi|915076135|ref|XP_013282278.1|_hypothetical_protein_Z517_08306_[Fonsecaea_pedrosoi_CBS_271.37]	94	609	7	0	1	609	1	609	4.58944e-167	590995800	1	1	1266	949975	67460.3	906875
F_pug_1303	>gi|915076167|ref|XP_013282282.1|_hypothetical_protein_Z517_08310_[Fonsecaea_pedrosoi_CBS_271.37]	98	872	5	1	1	871	1	872	3.24668e-260	901468600	1	1	1934333000	984227	3300.33	993242
F_pug_1304	>gi|915076175|ref|XP_013282283.1|_hypothetical_protein_Z517_08311_[Fonsecaea_pedrosoi_CBS_271.37]	96	652	16	8	1	644	1	652	3.24024e-186	654793700	1	1	1403333000	956384	36885.2	952981
F_pug_1305	>gi|915076182|ref|XP_013282284.1|_cytochrome_b5_[Fonsecaea_pedrosoi_CBS_271.37]	99	135	0	0	1	135	1	135	1.31666e-31	136668100	1	1	288	982935	58823.5	961019
F_pug_1306	>KIX01957.1_hypothetical_protein_Z518_07896_[Rhinocladiella_mackenziei_CBS_650.93]	20	718	359	20	152	849	238	918	11.8238	37719410	633394	280478	75	30237.9	241993	501076
F_pug_1307	>KIX95695.1_hypothetical_protein_Z520_08402_[Fonsecaea_multimorphosa_CBS_102226]	76	170	20	4	2	167	102	271	1.30636e-32	141313600	994012	627306	298	769363	850000	547524
F_pug_1308	>gi|915076208|ref|XP_013282287.1|_T-complex_protein_1_subunit_epsilon_[Fonsecaea_pedrosoi_CBS_271.37	99	548	0	0	1	548	1	548	6.12971e-153	543766800	1	1	1164333000	996292	4098.36	994766
F_pug_1309	>KIX95697.1_hypothetical_protein_Z520_08404_[Fonsecaea_multimorphosa_CBS_102226]	63	609	121	31	1	578	1	599	6.39213e-96	354695900	979661	930124	757333300	571141	425439	434410
F_pug_1310	>gi|915076223|ref|XP_013282289.1|_hypothetical_protein_Z517_08317_[Fonsecaea_pedrosoi_CBS_271.37]	93	755	25	0	1	755	1	755	4.50477e-213	744451500	1	1	1596333000	932983	57347.7	902136
F_pug_1311	>KIY01515.1_hypothetical_protein_Z520_03067_[Fonsecaea_multimorphosa_CBS_102226]	20	265	119	17	187	434	544	797	42750840	13408070	452555	299528	22666670	18458.2	413793	434287
F_pug_1312	>gi|628299688|ref|XP_007733850.1|_hypothetical_protein_A1O3_05540_[Capronia_epimyces_CBS_606.96]	73	331	30	11	1	320	1	331	2.19184e-67	258069900	1	993994	549333300	766155	418750	664622
F_pug_1313	>gi|628259501|ref|XP_007726327.1|_hypothetical_protein_A1O1_07265_[Capronia_coronata_CBS_617.96]	25	114	60	4	402	511	1063	1172	142112200	12633830	181219	73924.7	21	15061	276978	446777
F_pug_1314	>KIV87783.1_hypothetical_protein_PV11_03305_[Exophiala_sideris]	91	502	11	0	12	513	31	532	2.10816e-133	478730100	978558	943609	1024333000	910249	130252	833858
F_pug_1315	>gi|154284299|ref|XP_001542945.1|_predicted_protein_[Histoplasma_capsulatum_NAm1]	47	19	5	0	5	23	110	127	36377270	9227141	147287	106509	13666670	46910.8	1809524	322496
F_pug_1316	>gi|671172478|ref|XP_008726705.1|_hypothetical_protein_G647_04139_[Cladophialophora_carrionii_CBS_16	23	154	71	6	74	221	133	282	41563660	13253220	515679	106082	22333330	36275	886076	371775
F_pug_1317	>gi|915085588|ref|XP_013283589.1|_hypothetical_protein_Z517_06396_[Fonsecaea_pedrosoi_CBS_271.37]	92	643	28	2	1	641	1	642	9.53079e-171	603383800	996890	1	1292667000	914407	79831.9	899690
F_pug_1318	>gi|915085583|ref|XP_013283588.1|_hypothetical_protein_Z517_06395_[Fonsecaea_pedrosoi_CBS_271.37]	97	540	3	0	1	540	1	540	5.18574e-159	563897200	1	1	1207667000	979454	26315.8	960490
F_pug_1319	>gi|915085575|ref|XP_013283587.1|_hypothetical_protein_Z517_06393_[Fonsecaea_pedrosoi_CBS_271.37]	96	451	10	3	1	448	1	451	6.98897e-124	446676300	997773	997788	955333300	956290	100478	894684
F_pug_1320	>gi|915085568|ref|XP_013283586.1|_hypothetical_protein_Z517_06392_[Fonsecaea_pedrosoi_CBS_271.37]	94	432	13	0	1	432	1	432	2.05539e-116	421745600	1	1	901666700	939889	148837	836365
F_pug_1321	>gi|915085561|ref|XP_013283585.1|_hypothetical_protein_Z517_06391_[Fonsecaea_pedrosoi_CBS_271.37]	97	748	3	0	1	748	1	748	6.57399e-230	800352100	1	1	1716667000	980392	49019.6	890509
F_pug_1322	>gi|915085556|ref|XP_013283584.1|_hypothetical_protein_Z517_06390_[Fonsecaea_pedrosoi_CBS_271.37]	87	278	9	0	31	308	117	394	1.05766e-67	259308700	902597	705584	552	800000	500000	585872
F_pug_1323	>gi|915085548|ref|XP_013283583.1|_hypothetical_protein_Z517_06389_[Fonsecaea_pedrosoi_CBS_271.37]	98	166	1	0	1	166	1	166	1.35736e-43	177083700	1	1	375	985114	66115.7	953316
F_pug_1324	>gi|915085541|ref|XP_013283582.1|_hypothetical_protein_Z517_06388_[Fonsecaea_pedrosoi_CBS_271.37]	93	306	15	0	1	306	1	294	3.62445e-72	273709700	1	1	583	883780	80459.8	929736
F_pug_1325	>gi|915085534|ref|XP_013283581.1|_hypothetical_protein_Z517_06387_[Fonsecaea_pedrosoi_CBS_271.37]	87	357	35	0	1	357	1	330	2.21143e-85	317996600	1	1	678333300	798666	215790	796442
F_pug_1326	>gi|915085529|ref|XP_013283580.1|_hypothetical_protein_Z517_06386_[Fonsecaea_pedrosoi_CBS_271.37]	93	743	20	3	1	740	1	743	2.5665e-211	738567200	1	1	1583667000	937451	59440.6	891399
F_pug_1327	>gi|915085521|ref|XP_013283579.1|_chlorophyll_synthesis_pathway_protein_BchC_[Fonsecaea_pedrosoi_CBS	97	366	4	0	1	366	1	366	7.92501e-102	372813200	1	1	796333300	974704	53921.6	945010
F_pug_1328	>gi|915085516|ref|XP_013283578.1|_hypothetical_protein_Z517_06384_[Fonsecaea_pedrosoi_CBS_271.37]	98	543	1	0	1	543	1	543	8.78752e-163	576440000	1	1	1234667000	986156	40892.2	936815
F_pug_1329	>gi|915085508|ref|XP_013283577.1|_transketolase_[Fonsecaea_pedrosoi_CBS_271.37]	94	705	14	0	1	705	1	705	4.74331e-197	691028500	1	1	1481333000	945733	60498.2	894322
F_pug_1330	>gi|915085501|ref|XP_013283576.1|_hypothetical_protein_Z517_06382_[Fonsecaea_pedrosoi_CBS_271.37]	96	510	4	0	1	510	1	510	2.1477e-141	505209300	1	1	1081333000	971548	37500	952779
F_pug_1331	>KIX94168.1_hypothetical_protein_Z520_10194_[Fonsecaea_multimorphosa_CBS_102226]	90	504	11	0	1	504	1	504	2.80376e-135	484924100	984375	971098	1037667000	909171	100402	862424
F_pug_1332	>gi|628252276|ref|XP_007728995.1|_hypothetical_protein_A1O3_00655_[Capronia_epimyces_CBS_606.96]	25	60	29	0	72	131	46	103	44958470	10311090	458015	133028	16	54919.9	1697674	307138
F_pug_1333	>gi|915085475|ref|XP_013283572.1|_hypothetical_protein_Z517_06378_[Fonsecaea_pedrosoi_CBS_271.37]	67	277	50	18	1	259	1	276	5.67109e-40	166863700	896194	826347	353	556782	792593	462911
F_pug_1334	>gi|915085470|ref|XP_013283571.1|_hypothetical_protein_Z517_06377_[Fonsecaea_pedrosoi_CBS_271.37]	95	508	7	0	1	508	1	508	4.24957e-144	514190600	996078	996078	1100667000	960442	81967.2	892938
F_pug_1335	>gi|915085462|ref|XP_013283570.1|_hypothetical_protein_Z517_06376_[Fonsecaea_pedrosoi_CBS_271.37]	98	276	1	0	17	292	1	276	1.77201e-75	284549100	945206	1	606333300	938596	54644.8	949837
F_pug_1336	>gi|915085455|ref|XP_013283569.1|_hypothetical_protein_Z517_06375_[Fonsecaea_pedrosoi_CBS_271.37]	95	638	6	0	1	638	1	637	5.74649e-183	643954300	1	1	1380	955238	55555.6	912163
F_pug_1337	>gi|915085447|ref|XP_013283568.1|_hypothetical_protein_Z517_06374_[Fonsecaea_pedrosoi_CBS_271.37]	93	602	12	0	1	602	1	602	1.14544e-161	573033300	1	1	1227333000	939525	139130	831670
F_pug_1338	>gi|915085439|ref|XP_013283567.1|_protein_sey1_[Fonsecaea_pedrosoi_CBS_271.37]	98	888	3	0	1	888	1	888	4.47597e-257	891093700	1	1	1912	986754	6896.55	987539
F_pug_1339	>gi|915085432|ref|XP_013283566.1|_hypothetical_protein_Z517_06372_[Fonsecaea_pedrosoi_CBS_271.37]	81	226	25	0	1	226	1	220	4.797e-48	192723500	1	1	408666700	794556	495868	680047
F_pug_1340	>gi|915085427|ref|XP_013283565.1|_hypothetical_protein_Z517_06371_[Fonsecaea_pedrosoi_CBS_271.37]	99	176	0	0	1	176	1	176	1.40982e-48	193807500	1	1	411	995157	0	1
F_pug_1341	>gi|915085386|ref|XP_013283560.1|_copper-translocating_P-type_ATPase_[Fonsecaea_pedrosoi_CBS_271.37]	90	1229	52	1	602	1829	45	1257	0	1112218000	671405	964996	2388	591675	132076	638186
F_pug_1342	>gi|915085379|ref|XP_013283559.1|_hypothetical_protein_Z517_06365_[Fonsecaea_pedrosoi_CBS_271.37]	95	191	4	0	1	191	87	277	8.31616e-47	188697400	1	689531	400	944882	471074	711379
F_pug_1343	>KIW29452.1_acetate_kinase_[Cladophialophora_immunda]	95	419	6	1	1	418	20	437	4.61558e-111	403937900	1	956522	863333300	951856	100000	894970
F_pug_1344	>gi|915085365|ref|XP_013283557.1|_hypothetical_protein_Z517_06363_[Fonsecaea_pedrosoi_CBS_271.37]	97	378	2	0	1	378	1	378	3.26078e-104	380865400	997362	979275	813666700	976010	99476.4	905583
F_pug_1345	>KIH92976.1_hypothetical_protein_SPBR_02931_[Sporothrix_brasiliensis_5110]	24	87	37	3	42	125	281	360	27843810	10775630	631579	217984	17	58219.2	2076923	334618
F_pug_1346	>gi|915085351|ref|XP_013283555.1|_hypothetical_protein_Z517_06361_[Fonsecaea_pedrosoi_CBS_271.37]	91	447	18	0	1	447	1	447	1.48858e-119	432275300	1	1	924333300	911571	183962	800369
F_pug_1347	>gi|915089704|ref|XP_013263045.1|_hypothetical_protein_A1O9_02016_[Exophiala_aquamarina_CBS_119918]	22	139	66	10	166	294	451	585	124405700	12788670	179666	110114	21333330	13319.5	343284	329176
F_pug_1348	>gi|915085330|ref|XP_013283552.1|_hypothetical_protein_Z517_06358_[Fonsecaea_pedrosoi_CBS_271.37]	98	668	4	0	1	668	1	668	9.11948e-195	683286000	1	1	1464667000	983878	25270.8	958449
F_pug_1349	>gi|915085323|ref|XP_013283551.1|_hypothetical_protein_Z517_06357_[Fonsecaea_pedrosoi_CBS_271.37]	98	387	1	0	1	387	1	387	1.16207e-111	405641300	1	1	867	985974	19802	979996
F_pug_1350	>gi|915085316|ref|XP_013283550.1|_hypothetical_protein_Z517_06356_[Fonsecaea_pedrosoi_CBS_271.37]	98	978	3	0	1	978	1	978	2.47618e-286	988648800	991886	949515	2122	976680	49618.3	927026
F_pug_1351	>gi|915085309|ref|XP_013283549.1|_hypothetical_protein_Z517_06355_[Fonsecaea_pedrosoi_CBS_271.37]	88	353	17	2	1	351	1	353	1.88271e-82	308395900	997159	961853	657666700	879626	154286	864482
F_pug_1352	>KIW29442.1_hypothetical_protein_PV07_05256_[Cladophialophora_immunda]	97	121	0	0	1	121	1	121	1.82752e-29	129235300	1	1	272	974910	98901.1	937674
F_pug_1353	>gi|915085295|ref|XP_013283547.1|_hypothetical_protein_Z517_06353_[Fonsecaea_pedrosoi_CBS_271.37]	95	253	1	0	1	253	1	253	6.58673e-67	255747200	1	1	544333300	962286	131034	899584
F_pug_1354	>gi|915085288|ref|XP_013283546.1|_hypothetical_protein_Z517_06352_[Fonsecaea_pedrosoi_CBS_271.37]	93	676	13	1	1	675	1	675	9.62133e-178	626766000	1	1	1343	941135	108333	860575
F_pug_1355	>gi|915085281|ref|XP_013283545.1|_hypothetical_protein_Z517_06351_[Fonsecaea_pedrosoi_CBS_271.37]	92	903	15	0	1	903	1	903	1.87237e-245	852536300	1	1	1829	931263	76412	834288
F_pug_1356	>gi|915085274|ref|XP_013283544.1|_hypothetical_protein_Z517_06350_[Fonsecaea_pedrosoi_CBS_271.37]	83	334	44	38	49	344	1	334	1.64813e-64	248624100	860465	1	529	681701	262195	783983
F_pug_1357	>gi|915085267|ref|XP_013283543.1|_hypothetical_protein_Z517_06349_[Fonsecaea_pedrosoi_CBS_271.37]	98	350	1	0	1	350	1	350	4.31669e-104	380400800	1	872818	812666700	982668	113044	871354
F_pug_1358	>gi|915085260|ref|XP_013283542.1|_hypothetical_protein_Z517_06348_[Fonsecaea_pedrosoi_CBS_271.37]	98	518	1	0	1	518	1	518	2.61007e-151	538192200	1	1	1152333000	990261	24291.5	968140
F_pug_1359	>gi|915085245|ref|XP_013283540.1|_cytochrome_c_oxidase_subunit_6,_mitochondrial_[Fonsecaea_pedrosoi_	99	164	0	0	1	164	1	164	3.34973e-40	165779800	1	1	350666700	990584	33613.4	976190
F_pug_1360	>gi|915085238|ref|XP_013283539.1|_hypothetical_protein_Z517_06345_[Fonsecaea_pedrosoi_CBS_271.37]	98	346	3	0	1	346	1	346	1.311e-96	355315300	1	1	758666700	983153	48780.5	949948
F_pug_1361	>gi|915085231|ref|XP_013283538.1|_phosphoribosylformylglycinamidine_synthase_[Fonsecaea_pedrosoi_CBS	98	1381	8	0	1	1381	1	1381	0	1414175000	999276	995674	3038	978737	8450.7	962771
F_pug_1362	>gi|915085224|ref|XP_013283537.1|_hypothetical_protein_Z517_06343_[Fonsecaea_pedrosoi_CBS_271.37]	98	568	6	5	1	563	1	568	1.71118e-163	578917600	1	1	1240	981789	35856.6	951518
F_pug_1363	>gi|915085217|ref|XP_013283536.1|_hypothetical_protein_Z517_06342_[Fonsecaea_pedrosoi_CBS_271.37]	95	822	13	0	1	822	1	822	3.29631e-234	814907900	1	1	1748	957284	64150.9	902156
F_pug_1364	>gi|915085210|ref|XP_013283535.1|_hypothetical_protein_Z517_06341_[Fonsecaea_pedrosoi_CBS_271.37]	97	429	6	0	1	429	1	429	1.60245e-120	435372300	1	1	931	968782	53333.3	939075
F_pug_1365	>gi|915085203|ref|XP_013283534.1|_hypothetical_protein_Z517_06340_[Fonsecaea_pedrosoi_CBS_271.37]	96	988	24	23	1	965	1	988	8.19888e-273	943742500	969849	963902	2025333000	934194	23102.3	951530
F_pug_1366	>gi|915085196|ref|XP_013283533.1|_hypothetical_protein_Z517_06339_[Fonsecaea_pedrosoi_CBS_271.37]	93	258	10	8	1	250	1	258	1.08133e-65	251721100	1	1	535666700	932676	123529	893897
F_pug_1367	>gi|915085189|ref|XP_013283532.1|_hypothetical_protein_Z517_06338_[Fonsecaea_pedrosoi_CBS_271.37]	99	251	0	0	1	251	1	251	1.39938e-73	277890600	1	1	592	995516	14285.7	989071
F_pug_1368	>gi|915085182|ref|XP_013283531.1|_hypothetical_protein_Z517_06337_[Fonsecaea_pedrosoi_CBS_271.37]	95	405	8	0	1	405	1	405	1.70723e-106	388607800	1	1	830333300	945710	98591.6	893957
F_pug_1369	>gi|915085175|ref|XP_013283530.1|_hypothetical_protein_Z517_06336_[Fonsecaea_pedrosoi_CBS_271.37]	97	319	1	0	1	319	66	384	3.42632e-91	337352700	1	830729	720	980036	183674	824801
F_pug_1370	>gi|915085164|ref|XP_013283529.1|_hypothetical_protein_Z517_06335_[Fonsecaea_pedrosoi_CBS_271.37]	95	666	16	2	1	664	1	666	8.05379e-186	653554900	1	1	1400667000	940887	77821	887838
F_pug_1371	>gi|915085159|ref|XP_013283528.1|_hypothetical_protein_Z517_06334_[Fonsecaea_pedrosoi_CBS_271.37]	95	254	2	0	1	254	1	254	9.51975e-70	265193000	1	1	564666700	964692	111111	904295
F_pug_1372	>gi|915085154|ref|XP_013283527.1|_hypothetical_protein_Z517_06333_[Fonsecaea_pedrosoi_CBS_271.37]	97	250	0	0	1	250	1	250	1.68981e-66	254353500	1	1	541333300	983646	95541.4	922737
F_pug_1373	>KIX94127.1_hypothetical_protein_Z520_10153_[Fonsecaea_multimorphosa_CBS_102226]	83	586	50	5	1	581	1	582	6.84751e-144	513880900	1	1	1100	827898	212389	744870
F_pug_1374	>gi|915085137|ref|XP_013283524.1|_hypothetical_protein_Z517_06330_[Fonsecaea_pedrosoi_CBS_271.37]	78	267	40	14	1	253	1	267	6.21836e-49	196130200	988281	1	416	735415	556452	638962
F_pug_1375	>gi|915085130|ref|XP_013283523.1|_hypothetical_protein_Z517_06329_[Fonsecaea_pedrosoi_CBS_271.37]	97	486	6	0	1	486	1	483	1.65556e-131	472226500	1	993827	1010333000	963752	55555.6	939381
F_pug_1376	>gi|915085123|ref|XP_013283522.1|_succinate_dehydrogenase,_flavoprotein_subunit_[Fonsecaea_pedrosoi_	97	535	3	0	12	546	3	537	1.01322e-154	549651100	979854	996276	1177	957170	54054.1	921793
F_pug_1377	>gi|915085116|ref|XP_013283521.1|_hypothetical_protein_Z517_06327_[Fonsecaea_pedrosoi_CBS_271.37]	96	279	4	0	1	279	1	279	2.3617e-75	284084600	1	1	605333300	963395	67415.7	939563
F_pug_1378	>KIW92487.1_hypothetical_protein_Z519_06334_[Cladophialophora_bantiana_CBS_173.52]	99	425	3	0	1	425	1	425	6.90246e-118	426700800	981524	946548	912333300	966114	38961	953633
F_pug_1379	>gi|915085102|ref|XP_013283519.1|_hypothetical_protein_Z517_06325_[Fonsecaea_pedrosoi_CBS_271.37]	88	222	10	2	1	220	1	221	4.85355e-50	199382000	1	956710	423	880028	181818	869391
F_pug_1380	>gi|915085095|ref|XP_013283518.1|_hypothetical_protein_Z517_06324_[Fonsecaea_pedrosoi_CBS_271.37]	94	594	8	1	1	593	1	594	4.99175e-172	607409900	1	1	1301333000	959921	82397	871113
F_pug_1381	>gi|915085088|ref|XP_013283517.1|_hypothetical_protein_Z517_06323_[Fonsecaea_pedrosoi_CBS_271.37]	98	866	3	0	1	866	1	866	3.02967e-250	868330900	1	1	1863	984152	30201.3	939411
F_pug_1382	>gi|915085081|ref|XP_013283516.1|_hypothetical_protein_Z517_06322_[Fonsecaea_pedrosoi_CBS_271.37]	94	220	5	0	1	220	1	220	9.87677e-59	228184000	1	1	485	943580	125000	904553
F_pug_1383	>gi|915085074|ref|XP_013283515.1|_hypothetical_protein_Z517_06321_[Fonsecaea_pedrosoi_CBS_271.37]	89	276	12	0	1	276	1	276	3.65952e-64	247075600	873418	1	525666700	786142	328767	755746
F_pug_1384	>KIW32951.1_hypothetical_protein_PV07_04461_[Cladophialophora_immunda]	24	121	50	3	10	127	378	492	20868340	13408070	445283	134346	22666670	39125.4	938776	401721
F_pug_1385	>gi|915085060|ref|XP_013283513.1|_hypothetical_protein_Z517_06319_[Fonsecaea_pedrosoi_CBS_271.37]	94	308	7	0	1	308	1	308	1.66509e-79	298175900	993548	996764	635666700	936640	179191	844961
F_pug_1386	>gi|915085053|ref|XP_013283512.1|_hypothetical_protein_Z517_06318_[Fonsecaea_pedrosoi_CBS_271.37]	88	371	28	17	1	354	1	367	4.87468e-86	320319300	1	1	683333300	857023	119792	885277
F_pug_1387	>gi|915085046|ref|XP_013283511.1|_hypothetical_protein_Z517_06317_[Fonsecaea_pedrosoi_CBS_271.37]	95	1039	12	0	12	1050	29	1067	2.35063e-305	1051982000	989524	973758	2258333000	949278	49382.7	862102
F_pug_1388	>gi|915085039|ref|XP_013283510.1|_hypothetical_protein_Z517_06316_[Fonsecaea_pedrosoi_CBS_271.37]	97	107	0	0	1	107	1	107	1.86025e-23	108950100	1	981651	228333300	979971	129412	921055
F_pug_1389	>gi|915085030|ref|XP_013283509.1|_NADH-ubiquinone_oxidoreductase_78_kDa_subunit,_mitochondrial_[Fons	99	741	2	0	1	741	1	741	3.26783e-216	754826400	1	1	1618667000	989204	20689.7	961948
F_pug_1390	>gi|915085023|ref|XP_013283508.1|_hypothetical_protein_Z517_06314_[Fonsecaea_pedrosoi_CBS_271.37]	94	437	5	0	1	437	1	437	1.42924e-119	432275300	997717	997717	924333300	948358	163636	813815
F_pug_1391	>gi|915085015|ref|XP_013283507.1|_hypothetical_protein_Z517_06313_[Fonsecaea_pedrosoi_CBS_271.37]	97	579	5	0	1	579	1	579	6.30849e-169	597035000	1	1	1279	973364	18797	971802
F_pug_1392	>gi|915085008|ref|XP_013283506.1|_hypothetical_protein_Z517_06312_[Fonsecaea_pedrosoi_CBS_271.37]	97	326	4	0	1	326	1	326	1.11995e-93	345404900	1	1	737333300	972308	108247	895074
F_pug_1393	>gi|915084999|ref|XP_013283505.1|_hypothetical_protein_Z517_06311_[Fonsecaea_pedrosoi_CBS_271.37]	94	505	13	0	1	505	1	505	3.30142e-137	491272900	1	1	1051333000	941492	70866.1	900432
F_pug_1394	>gi|915084992|ref|XP_013283504.1|_hypothetical_protein_Z517_06310_[Fonsecaea_pedrosoi_CBS_271.37]	95	59	0	0	1	59	1	59	1.14659e-08	58933760	1	551402	120666700	970509	777778	703421
F_pug_1395	>gi|915084985|ref|XP_013283503.1|_hypothetical_protein_Z517_06309_[Fonsecaea_pedrosoi_CBS_271.37]	72	248	35	1	1	247	1	247	9.58967e-47	188697400	1	1	400	695249	743802	535783
F_pug_1396	>gi|915084978|ref|XP_013283502.1|_hypothetical_protein_Z517_06308_[Fonsecaea_pedrosoi_CBS_271.37]	93	275	2	0	1	275	1	275	7.19039e-72	272470900	1	1	580333300	952407	157576	868306
F_pug_1397	>gi|915084971|ref|XP_013283501.1|_hypothetical_protein_Z517_06307_[Fonsecaea_pedrosoi_CBS_271.37]	88	577	36	3	1	574	1	571	8.14322e-146	520229700	1	1	1113667000	872552	126531	830072
F_pug_1398	>gi|915084964|ref|XP_013283500.1|_hypothetical_protein_Z517_06306_[Fonsecaea_pedrosoi_CBS_271.37]	84	306	28	4	1	302	1	304	1.18457e-69	265812400	920732	808511	566	756347	282353	760103
F_pug_1399	>gi|915084959|ref|XP_013283499.1|_vacuolar_protein_sorting-associated_protein_1_[Fonsecaea_pedrosoi_	99	819	4	2	1	817	1	818	1.12598e-232	809797900	1	1	1737	989932	7092.2	987979
F_pug_1400	>gi|915084952|ref|XP_013283498.1|_hypothetical_protein_Z517_06304_[Fonsecaea_pedrosoi_CBS_271.37]	97	592	4	0	1	592	1	591	8.44619e-171	603383800	956381	1	1292667000	931316	61302.7	909543
F_pug_1401	>KIW92508.1_V-type_proton_ATPase_catalytic_subunit_A_[Cladophialophora_bantiana_CBS_173.52]	97	695	8	4	1	691	1	695	4.36582e-196	687776600	1	1	1474333000	970382	10989	982807
F_pug_1402	>gi|915084938|ref|XP_013283496.1|_hypothetical_protein_Z517_06302_[Fonsecaea_pedrosoi_CBS_271.37]	92	498	12	0	1	498	1	498	2.49265e-134	481672300	1	1	1030667000	931325	158996	793256
F_pug_1403	>gi|915084929|ref|XP_013283495.1|_hypothetical_protein_Z517_06301_[Fonsecaea_pedrosoi_CBS_271.37]	73	540	118	61	21	499	34	532	3.65313e-71	272006300	959920	894265	579333300	533292	230047	751701
F_pug_1404	>KIX94095.1_hypothetical_protein_Z520_10121_[Fonsecaea_multimorphosa_CBS_102226]	95	1000	21	5	1	995	1	996	4.01744e-281	971305600	1	1	2084667000	949158	3311.26	993288
F_pug_1405	>gi|915084915|ref|XP_013283493.1|_hypothetical_protein_Z517_06299_[Fonsecaea_pedrosoi_CBS_271.37]	99	1231	8	0	1	1231	1	1231	0	1245853000	1	1	2675667000	986724	3048.78	991612
F_pug_1406	>gi|915084908|ref|XP_013283492.1|_hypothetical_protein_Z517_06298_[Fonsecaea_pedrosoi_CBS_271.37]	93	537	9	0	1	537	1	537	1.48981e-157	559251700	996289	864734	1197667000	938120	183594	727520
F_pug_1407	>gi|915084901|ref|XP_013283491.1|_hypothetical_protein_Z517_06297_[Fonsecaea_pedrosoi_CBS_271.37]	99	362	2	0	1	362	1	362	1.39196e-102	375290800	1	1	801666700	987680	29556.7	970178
F_pug_1408	>gi|915084894|ref|XP_013283490.1|_hypothetical_protein_Z517_06296_[Fonsecaea_pedrosoi_CBS_271.37]	99	175	1	0	1	175	1	175	3.1655e-45	182658300	1	1	387	992308	26087	981759
F_pug_1409	>gi|915084885|ref|XP_013283489.1|_signal_recognition_particle_protein_SRP54_[Fonsecaea_pedrosoi_CBS_	99	513	0	0	1	513	1	513	6.30889e-144	513726100	966102	973434	1099667000	958454	37815.1	953308
F_pug_1410	>gi|915084862|ref|XP_013283486.1|_hypothetical_protein_Z517_06292_[Fonsecaea_pedrosoi_CBS_271.37]	90	277	7	1	1	276	1	277	3.57134e-64	246920800	1	1	525333300	902635	217054	847364
F_pug_1411	>gi|915084855|ref|XP_013283485.1|_hypothetical_protein_Z517_06291_[Fonsecaea_pedrosoi_CBS_271.37]	95	212	3	0	1	212	1	212	1.16011e-54	214557300	1	1	455666700	957954	153846	883623
F_pug_1412	>gi|915084847|ref|XP_013283484.1|_hypothetical_protein_Z517_06290_[Fonsecaea_pedrosoi_CBS_271.37]	93	430	10	0	1	430	1	430	1.10015e-121	439243600	1	1	939333300	936213	132076	857969
F_pug_1413	>gi|915084838|ref|XP_013283483.1|_hypothetical_protein_Z517_06289_[Fonsecaea_pedrosoi_CBS_271.37]	97	498	2	0	1	498	1	498	9.29619e-139	496382900	1	1	1062333000	975811	54794.5	939123
F_pug_1414	>gi|915084831|ref|XP_013283482.1|_hypothetical_protein_Z517_06288_[Fonsecaea_pedrosoi_CBS_271.37]	96	509	5	0	1	509	1	509	3.22031e-145	517907000	1	1	1108667000	966580	50691.2	944369
F_pug_1415	>gi|915084824|ref|XP_013283481.1|_hypothetical_protein_Z517_06287_[Fonsecaea_pedrosoi_CBS_271.37]	94	688	8	0	1	688	1	688	1.64253e-196	689170300	998549	998549	1477333000	954144	82031.2	882752
F_pug_1416	>gi|915084817|ref|XP_013283480.1|_hypothetical_protein_Z517_06286_[Fonsecaea_pedrosoi_CBS_271.37]	98	321	0	0	1	321	1	321	1.49836e-93	344940400	1	1	736333300	988809	45226.1	955005
F_pug_1417	>gi|915084810|ref|XP_013283479.1|_hypothetical_protein_Z517_06285_[Fonsecaea_pedrosoi_CBS_271.37]	97	1694	14	0	1	1694	38	1731	0	1687329000	1	978625	3626	971337	25280.9	877136
F_pug_1418	>gi|915084803|ref|XP_013283478.1|_hypothetical_protein_Z517_06284_[Fonsecaea_pedrosoi_CBS_271.37]	94	422	4	0	1	422	1	422	3.32054e-118	427629900	1	1	914333300	962794	109524	883791
F_pug_1419	>gi|915084796|ref|XP_013283477.1|_hypothetical_protein_Z517_06283_[Fonsecaea_pedrosoi_CBS_271.37]	98	265	1	0	1	265	1	265	1.48615e-70	268135100	996241	910653	571	978298	108434	909687
F_pug_1420	>gi|915084782|ref|XP_013283475.1|_hypothetical_protein_Z517_06281_[Fonsecaea_pedrosoi_CBS_271.37]	92	366	12	0	1	366	1	356	3.68172e-89	330694200	1	1	705666700	897795	116564	903142
F_pug_1421	>gi|915084775|ref|XP_013283474.1|_hypothetical_protein_Z517_06280_[Fonsecaea_pedrosoi_CBS_271.37]	98	951	6	0	1	951	1	951	7.27058e-273	943742500	1	1	2025333000	982218	12903.2	971200
F_pug_1422	>gi|915084768|ref|XP_013283473.1|_hypothetical_protein_Z517_06279_[Fonsecaea_pedrosoi_CBS_271.37]	94	316	6	0	1	316	1	315	5.79622e-84	313041400	1	1	667666700	943032	143617	865291
F_pug_1423	>gi|915084761|ref|XP_013283472.1|_hypothetical_protein_Z517_06278_[Fonsecaea_pedrosoi_CBS_271.37]	98	330	1	0	1	330	1	330	5.52484e-90	333171800	1	1	711	993479	20100.5	980050
F_pug_1424	>gi|915084754|ref|XP_013283471.1|_hypothetical_protein_Z517_06277_[Fonsecaea_pedrosoi_CBS_271.37]	92	451	13	0	1	451	1	451	6.01992e-123	443579300	997788	997788	948666700	927036	184332	793303
F_pug_1425	>gi|915084747|ref|XP_013283470.1|_hypothetical_protein_Z517_06276_[Fonsecaea_pedrosoi_CBS_271.37]	98	100	0	0	1	100	449	548	1.96497e-21	104459400	1	182482	218666700	984985	2011905	384544
F_pug_1426	>KIX05151.1_hypothetical_protein_Z518_06023_[Rhinocladiella_mackenziei_CBS_650.93]	21	170	71	4	134	299	376	538	13409610	14956560	411911	154064	26	29191.6	655000	318017
F_pug_1427	>gi|915084740|ref|XP_013283469.1|_hypothetical_protein_Z517_06275_[Fonsecaea_pedrosoi_CBS_271.37]	95	778	9	0	1	778	1	778	3.74342e-219	764736700	1	1	1640	956454	50000	914764
F_pug_1428	>gi|915084733|ref|XP_013283468.1|_hypothetical_protein_Z517_06274_[Fonsecaea_pedrosoi_CBS_271.37]	98	553	6	0	1	553	1	553	2.94462e-153	544850800	1	1	1166667000	976290	30172.4	964044
F_pug_1429	>gi|915084728|ref|XP_013283467.1|_hypothetical_protein_Z517_06273_[Fonsecaea_pedrosoi_CBS_271.37]	73	535	88	24	1	511	1	531	1.3814e-100	369716200	998047	996248	789666700	680161	341014	602783
F_pug_1430	>gi|915084714|ref|XP_013283465.1|_hypothetical_protein_Z517_06271_[Fonsecaea_pedrosoi_CBS_271.37]	96	373	5	0	1	373	1	373	1.42213e-99	365380500	1	1	780333300	957856	76923.1	920324
F_pug_1431	>gi|915084707|ref|XP_013283464.1|_hypothetical_protein_Z517_06270_[Fonsecaea_pedrosoi_CBS_271.37]	86	263	33	31	1	232	1	263	1.56252e-45	184671400	1	1	391333300	808540	166667	882635
F_pug_1432	>gi|915084700|ref|XP_013283463.1|_hypothetical_protein_Z517_06269_[Fonsecaea_pedrosoi_CBS_271.37]	93	262	2	0	1	262	1	262	1.93928e-67	257915100	996198	813665	549	936328	259740	798568
F_pug_1433	>gi|915084693|ref|XP_013283462.1|_hypothetical_protein_Z517_06268_[Fonsecaea_pedrosoi_CBS_271.37]	98	512	2	0	1	512	1	512	1.61362e-146	522242800	1	1	1118	986761	26548.7	969400
F_pug_1434	>gi|915084684|ref|XP_013283461.1|_hypothetical_protein_Z517_06267_[Fonsecaea_pedrosoi_CBS_271.37]	78	817	158	149	1	668	1	817	1.06589e-129	467426100	1	1	1000	682594	141593	833777
F_pug_1435	>gi|915084677|ref|XP_013283460.1|_hypothetical_protein_Z517_06266_[Fonsecaea_pedrosoi_CBS_271.37]	95	563	9	0	1	563	1	559	2.68845e-166	588208600	1	1	1260	947368	63432.8	901018
F_pug_1436	>gi|915084670|ref|XP_013283459.1|_hypothetical_protein_Z517_06265_[Fonsecaea_pedrosoi_CBS_271.37]	91	317	10	1	1	316	1	316	5.71035e-77	289814000	1	1	617666700	912358	114650	907359
F_pug_1437	>gi|915068038|ref|XP_013281145.1|_hypothetical_protein_Z517_09783_[Fonsecaea_pedrosoi_CBS_271.37]	96	194	1	1	1	193	1	194	2.82701e-54	213008800	1	1	452333300	975557	94017.1	935135
F_pug_1438	>gi|915068031|ref|XP_013281144.1|_hypothetical_protein_Z517_09782_[Fonsecaea_pedrosoi_CBS_271.37]	94	256	6	0	1	256	1	256	5.18298e-66	252805000	1	1	538	940012	168831	866131
F_pug_1439	>gi|915107910|ref|XP_013265864.1|_ATP-binding_cassette,_subfamily_G_(WHITE),_member_2_[Exophiala_aqu	26	76	37	1	13	87	570	642	53097250	13408070	141509	67034	22666670	18594.5	407115	363499
F_pug_1440	>gi|915068017|ref|XP_013281142.1|_hypothetical_protein_Z517_09780_[Fonsecaea_pedrosoi_CBS_271.37]	96	424	6	0	1	424	1	424	1.35301e-117	425616800	1	1	910	967056	45248.9	949257
F_pug_1441	>gi|915068010|ref|XP_013281141.1|_hypothetical_protein_Z517_09779_[Fonsecaea_pedrosoi_CBS_271.37]	91	220	12	3	1	217	1	220	1.05437e-53	211460300	1	1	449	918200	198582	852232
F_pug_1442	>gi|915068003|ref|XP_013281140.1|_hypothetical_protein_Z517_09778_[Fonsecaea_pedrosoi_CBS_271.37]	93	328	7	0	1	328	1	328	1.41956e-91	338436700	1	1	722333300	942174	159091	859762
F_pug_1443	>gi|915067996|ref|XP_013281139.1|_hypothetical_protein_Z517_09777_[Fonsecaea_pedrosoi_CBS_271.37]	97	368	5	0	1	368	1	368	9.01075e-100	365999900	1	1	781666700	970211	56338	939954
F_pug_1444	>gi|915067989|ref|XP_013281138.1|_hypothetical_protein_Z517_09776_[Fonsecaea_pedrosoi_CBS_271.37]	88	678	28	0	1	678	1	674	1.00277e-180	636676400	1	1	1364333000	889203	142857	753534
F_pug_1445	>gi|915067982|ref|XP_013281137.1|_hypothetical_protein_Z517_09775_[Fonsecaea_pedrosoi_CBS_271.37]	84	244	36	28	1	216	1	241	1.61485e-44	181109800	990826	983674	383666700	774563	217687	835780
F_pug_1446	>gi|915067975|ref|XP_013281136.1|_hypothetical_protein_Z517_09774_[Fonsecaea_pedrosoi_CBS_271.37]	95	368	4	1	1	367	109	476	2.00828e-97	358567100	1	773109	765666700	944102	292553	732744
F_pug_1447	>gi|915067968|ref|XP_013281135.1|_hypothetical_protein_Z517_09773_[Fonsecaea_pedrosoi_CBS_271.37]	93	582	9	0	1	582	1	582	2.21383e-156	555380500	998285	998285	1189333000	942668	90909.1	890523
F_pug_1448	>gi|915067961|ref|XP_013281134.1|_hypothetical_protein_Z517_09772_[Fonsecaea_pedrosoi_CBS_271.37]	98	559	2	0	1	559	1	559	1.11079e-159	566220000	1	1	1212667000	981651	57142.9	925187
F_pug_1449	>gi|915067954|ref|XP_013281133.1|_urease_accessory_protein_UreG_[Fonsecaea_pedrosoi_CBS_271.37]	99	285	0	0	1	285	1	285	3.93414e-78	293375500	1	1	625333300	988930	23391.8	979600
F_pug_1450	>gi|915067947|ref|XP_013281132.1|_hypothetical_protein_Z517_09770_[Fonsecaea_pedrosoi_CBS_271.37]	97	110	2	0	1	110	1	110	5.01951e-25	114214900	1	1	239666700	965101	86956.5	944780
F_pug_1451	>gi|915067938|ref|XP_013281131.1|_hypothetical_protein_Z517_09769_[Fonsecaea_pedrosoi_CBS_271.37]	97	251	0	0	1	251	1	251	2.35043e-66	253889000	1	1	540333300	978865	60606.1	948769
F_pug_1452	>gi|915067930|ref|XP_013281130.1|_hypothetical_protein_Z517_09768_[Fonsecaea_pedrosoi_CBS_271.37]	96	632	3	0	1	632	1	632	6.48235e-177	623823900	1	1	1336667000	973537	28880.9	953001
F_pug_1453	>gi|915067923|ref|XP_013281129.1|_trihydroxynaphthalene_reductase_[Fonsecaea_pedrosoi_CBS_271.37]	100	281	0	0	1	281	1	281	3.11715e-76	287026700	1	1	611666700	999455	17441.9	984724
F_pug_1454	>gi|915067916|ref|XP_013281128.1|_hypothetical_protein_Z517_09766_[Fonsecaea_pedrosoi_CBS_271.37]	95	588	5	0	1	588	74	660	2.07663e-163	578917600	1	889394	1240	956544	86776.9	888636
F_pug_1455	>gi|915067911|ref|XP_013281127.1|_hypothetical_protein_Z517_09765_[Fonsecaea_pedrosoi_CBS_271.37]	99	232	0	0	1	232	1	232	7.79965e-63	241965600	1	1	514666700	992926	18292.7	984525
F_pug_1456	>gi|915067904|ref|XP_013281126.1|_hypothetical_protein_Z517_09764_[Fonsecaea_pedrosoi_CBS_271.37]	93	339	12	0	1	339	1	339	2.72256e-92	340914300	1	1	727666700	923826	105820	900180
F_pug_1457	>gi|915067897|ref|XP_013281125.1|_hypothetical_protein_Z517_09763_[Fonsecaea_pedrosoi_CBS_271.37]	79	502	47	1	1	501	1	502	1.71756e-115	419113200	1	1	896	790124	368932	602672
F_pug_1458	>gi|915067890|ref|XP_013281124.1|_hypothetical_protein_Z517_09762_[Fonsecaea_pedrosoi_CBS_271.37]	98	363	2	0	1	363	1	363	1.55825e-102	375136000	1	1	801333300	986459	48780.5	949948
F_pug_1459	>KIW94127.1_hypothetical_protein_Z519_05443_[Cladophialophora_bantiana_CBS_173.52]	55	640	156	3	1	637	83	670	3.61127e-83	312576900	966616	862170	666666700	440044	349206	433760
F_pug_1460	>gi|915067848|ref|XP_013281118.1|_hypothetical_protein_Z517_09756_[Fonsecaea_pedrosoi_CBS_271.37]	93	623	23	8	1	615	1	623	2.6889e-173	611745600	1	1	1310667000	929771	64981.9	890230
F_pug_1461	>gi|915067839|ref|XP_013281117.1|_hypothetical_protein_Z517_09755_[Fonsecaea_pedrosoi_CBS_271.37]	94	109	2	0	1	109	57	165	1.35323e-23	110034000	1	660606	230666700	949246	536585	724339
F_pug_1462	>gi|915067832|ref|XP_013281116.1|_hypothetical_protein_Z517_09754_[Fonsecaea_pedrosoi_CBS_271.37]	81	447	66	54	31	423	3	448	6.2088e-81	303905300	929078	995536	648	700540	333333	683272
F_pug_1463	>gi|915067825|ref|XP_013281115.1|_hypothetical_protein_Z517_09753_[Fonsecaea_pedrosoi_CBS_271.37]	98	515	3	0	1	515	1	512	3.44064e-146	521158800	1	1	1115667000	978655	25531.9	968990
F_pug_1464	>gi|915067818|ref|XP_013281114.1|_hypothetical_protein_Z517_09752_[Fonsecaea_pedrosoi_CBS_271.37]	96	590	4	0	1	590	1	590	6.17672e-170	600441600	1	1	1286333000	967410	73076.9	892511
F_pug_1465	>gi|915104295|ref|XP_013286274.1|_hypothetical_protein_Z517_05493_[Fonsecaea_pedrosoi_CBS_271.37]	83	155	16	10	1	145	1	154	3.46088e-26	120099200	759162	596899	252333300	587277	417391	738732
F_pug_1466	>gi|915104300|ref|XP_013286275.1|_hypothetical_protein_Z517_05494_[Fonsecaea_pedrosoi_CBS_271.37]	86	2146	182	84	1	2062	1	2144	0	1834435000	987548	938293	3942667000	839997	59602.7	872476
F_pug_1467	>gi|915104305|ref|XP_013286276.1|_hypothetical_protein_Z517_05495_[Fonsecaea_pedrosoi_CBS_271.37]	93	221	7	1	1	220	1	221	1.20769e-51	204646900	1	1	434333300	928063	136000	904209
F_pug_1468	>gi|915104310|ref|XP_013286277.1|_hypothetical_protein_Z517_05496_[Fonsecaea_pedrosoi_CBS_271.37]	99	309	0	0	1	309	1	309	8.36939e-88	325739000	1	1	695	996654	15075.4	985012
F_pug_1469	>gi|915104315|ref|XP_013286278.1|_hypothetical_protein_Z517_05497_[Fonsecaea_pedrosoi_CBS_271.37]	95	820	7	0	11	830	1	820	4.6181e-243	844329200	987952	1	1811333000	954003	33112.6	930838
F_pug_1470	>gi|915104323|ref|XP_013286279.1|_hypothetical_protein_Z517_05498_[Fonsecaea_pedrosoi_CBS_271.37]	97	347	1	0	1	347	1	347	1.46799e-96	355160400	1	1	758333300	975976	47120.4	954978
F_pug_1471	>gi|915104328|ref|XP_013286280.1|_hypothetical_protein_Z517_05499_[Fonsecaea_pedrosoi_CBS_271.37]	93	584	14	0	1	584	1	584	3.75252e-169	597809200	1	1	1280667000	943285	88888.9	857045
F_pug_1472	>gi|915104333|ref|XP_013286281.1|_hypothetical_protein_Z517_05500_[Fonsecaea_pedrosoi_CBS_271.37]	96	342	5	3	1	339	1	342	7.14362e-94	346179100	1	1	739	959740	88541.7	915011
F_pug_1473	>gi|915104338|ref|XP_013286282.1|_hypothetical_protein_Z517_05501_[Fonsecaea_pedrosoi_CBS_271.37]	93	678	11	2	111	786	15	692	6.51393e-184	647515800	860051	979769	1387667000	808821	123636	786241
F_pug_1474	>KIW87341.1_hypothetical_protein_Z519_11977_[Cladophialophora_bantiana_CBS_173.52]	20	99	47	1	38	135	1003	1098	62836000	14182320	139007	57936	24333330	15236.9	343874	438848
F_pug_1475	>gi|628288003|ref|XP_007755844.1|_hypothetical_protein_A1O7_03636_[Cladophialophora_yegresii_CBS_114	87	166	5	0	1	166	1	166	2.56411e-34	146268700	1	1	308666700	885277	382353	768422
F_pug_1476	>gi|915104356|ref|XP_013286286.1|_hypothetical_protein_Z517_05505_[Fonsecaea_pedrosoi_CBS_271.37]	96	224	3	0	1	224	25	248	6.69594e-57	222299700	1	903226	472333300	957432	181102	872911
F_pug_1477	>gi|915104361|ref|XP_013286287.1|_hypothetical_protein_Z517_05506_[Fonsecaea_pedrosoi_CBS_271.37]	97	547	4	0	1	547	1	547	8.34223e-155	549960800	1	1	1177667000	966357	103004	873948
F_pug_1478	>gi|915104367|ref|XP_013286288.1|_hypothetical_protein_Z517_05507_[Fonsecaea_pedrosoi_CBS_271.37]	90	527	18	0	1	527	1	527	4.50175e-135	484304700	1	1	1036333000	904305	161826	786717
F_pug_1479	>gi|915104372|ref|XP_013286289.1|_hypothetical_protein_Z517_05508_[Fonsecaea_pedrosoi_CBS_271.37]	94	235	7	0	1	235	1	233	5.48068e-63	243359200	860806	640110	517666700	817799	306818	745731
F_pug_1480	>gi|915104378|ref|XP_013286290.1|_hypothetical_protein_Z517_05509_[Fonsecaea_pedrosoi_CBS_271.37]	97	749	9	0	1	749	1	748	1.51363e-213	746000000	1	1	1599667000	969495	32028.5	946675
F_pug_1481	>gi|915104384|ref|XP_013286291.1|_hypothetical_protein_Z517_05510_[Fonsecaea_pedrosoi_CBS_271.37]	96	1183	13	0	1	1183	1	1183	0	1191811000	1	1	2559333000	964815	33557.1	932773
F_pug_1482	>gi|915104387|ref|XP_013286292.1|_hypothetical_protein_Z517_05511_[Fonsecaea_pedrosoi_CBS_271.37]	98	181	0	0	1	181	1	181	7.91086e-47	188078000	1	1	398666700	992531	81300.8	942379
F_pug_1483	>gi|915037169|ref|XP_013255269.1|_hypothetical_protein_A1O9_11096_[Exophiala_aquamarina_CBS_119918]	33	49	21	0	71	119	569	614	57283610	12014430	133152	71428.6	19666670	24022.8	768293	371882
F_pug_1484	>gi|915104401|ref|XP_013286295.1|_hypothetical_protein_Z517_05514_[Fonsecaea_pedrosoi_CBS_271.37]	96	415	4	0	1	415	1	415	3.79148e-117	424068300	1	1	906666700	963173	64102.6	921806
F_pug_1485	>gi|915104406|ref|XP_013286296.1|_hypothetical_protein_Z517_05515_[Fonsecaea_pedrosoi_CBS_271.37]	98	321	1	0	1	321	5	325	2.62108e-91	337507600	1	987692	720333300	984062	60301.5	940413
F_pug_1486	>gi|915188768|ref|XP_013319579.1|_hypothetical_protein,_variant_[Exophiala_xenobiotica]	25	147	62	9	237	374	779	919	6641841	16505060	205970	152928	29333330	20206.7	408511	459150
F_pug_1487	>gi|915104419|ref|XP_013286299.1|_adenylyl-sulfate_kinase_[Fonsecaea_pedrosoi_CBS_271.37]	98	225	0	0	1	225	1	225	4.37744e-59	229422800	1	1	487666700	987180	13605.4	989302
F_pug_1488	>gi|915104424|ref|XP_013286300.1|_hypothetical_protein_Z517_05519_[Fonsecaea_pedrosoi_CBS_271.37]	89	861	54	2	1	859	1	846	2.91154e-225	785331700	1	974654	1684333000	867915	116788	800766
F_pug_1489	>gi|915104429|ref|XP_013286301.1|_hypothetical_protein_Z517_05520_[Fonsecaea_pedrosoi_CBS_271.37]	80	679	73	5	1	674	105	779	2.04062e-152	542837700	1	866496	1162333000	768062	203774	660522
F_pug_1490	>gi|915104431|ref|XP_013286302.1|_hypothetical_protein_Z517_05521_[Fonsecaea_pedrosoi_CBS_271.37]	97	177	0	0	1	177	1	177	2.37074e-43	176464400	1	1	373666700	985928	81967.2	942134
F_pug_1491	>gi|915104436|ref|XP_013286303.1|_hypothetical_protein_Z517_05522_[Fonsecaea_pedrosoi_CBS_271.37]	97	610	8	4	1	606	1	610	7.80602e-178	626766000	1	1	1343	974365	37174.7	942572
F_pug_1492	>gi|915104441|ref|XP_013286304.1|_hypothetical_protein_Z517_05523_[Fonsecaea_pedrosoi_CBS_271.37]	97	415	2	0	1	415	1	415	8.35209e-120	432894700	1	1	925666700	981272	36529.7	959560
F_pug_1493	>KIX95418.1_hypothetical_protein_Z520_08935_[Fonsecaea_multimorphosa_CBS_102226]	94	387	6	0	1	387	1	387	2.5656e-103	377923200	1	1	807333300	949804	163265	839514
F_pug_1494	>gi|915104456|ref|XP_013286306.1|_hypothetical_protein_Z517_05525_[Fonsecaea_pedrosoi_CBS_271.37]	98	724	5	1	1	723	1	724	1.89284e-219	765511000	1	1	1641667000	979125	27972	950199
F_pug_1495	>gi|915104459|ref|XP_013286307.1|_hypothetical_protein_Z517_05526_[Fonsecaea_pedrosoi_CBS_271.37]	98	360	0	0	1	360	1	360	2.24277e-101	371264700	1	1	793	989601	46296.3	949694
F_pug_1496	>gi|915104465|ref|XP_013286308.1|_hypothetical_protein_Z517_05527_[Fonsecaea_pedrosoi_CBS_271.37]	95	617	9	0	1	617	1	617	1.7391e-173	612365000	1	1	1312	957431	76000	896239
F_pug_1497	>gi|915104468|ref|XP_013286309.1|_hypothetical_protein_Z517_05528_[Fonsecaea_pedrosoi_CBS_271.37]	89	591	31	11	1	580	1	588	2.15944e-151	538811600	1	1	1153667000	894084	133333	805545
F_pug_1498	>gi|915104477|ref|XP_013286310.1|_hypothetical_protein_Z517_05529_[Fonsecaea_pedrosoi_CBS_271.37]	94	356	12	1	1	355	1	351	3.18776e-98	360735000	1	1	770333300	932231	92233	905088
F_pug_1499	>KIW31503.1_hypothetical_protein_PV07_03148_[Cladophialophora_immunda]	98	171	0	0	1	171	1	171	5.53806e-42	171818900	1	1	363666700	987330	25423.7	982031
F_pug_1500	>gi|915104488|ref|XP_013286312.1|_hypothetical_protein_Z517_05531_[Fonsecaea_pedrosoi_CBS_271.37]	86	975	49	1	1	974	1	975	3.65445e-249	865079000	1	1	1856	866615	98305.1	796294
F_pug_1501	>gi|915104493|ref|XP_013286313.1|_hypothetical_protein_Z517_05532_[Fonsecaea_pedrosoi_CBS_271.37]	96	384	3	1	1	383	1	384	3.40652e-107	390775700	1	1	835	972438	70754.7	924463
F_pug_1502	>gi|915104498|ref|XP_013286314.1|_hypothetical_protein_Z517_05533_[Fonsecaea_pedrosoi_CBS_271.37]	95	390	6	0	1	390	1	390	5.68157e-108	393408200	1	1	840666700	961861	97087.4	899626
F_pug_1503	>gi|915104503|ref|XP_013286315.1|_hypothetical_protein_Z517_05534_[Fonsecaea_pedrosoi_CBS_271.37]	98	474	2	0	1	474	1	474	7.94125e-140	499789600	1	1	1069667000	983451	40983.6	946999
F_pug_1504	>gi|915104508|ref|XP_013286316.1|_hypothetical_protein_Z517_05535_[Fonsecaea_pedrosoi_CBS_271.37]	91	511	22	12	1	499	1	511	2.28383e-125	451941200	1	1	966666700	904836	59633	934102
F_pug_1505	>gi|915104513|ref|XP_013286317.1|_hypothetical_protein_Z517_05536_[Fonsecaea_pedrosoi_CBS_271.37]	96	574	8	0	1	574	120	693	1.18553e-162	576440000	1	828283	1234667000	961079	79545.4	878994
F_pug_1506	>KIW36103.1_hypothetical_protein_PV06_11615,_partial_[Exophiala_oligosperma]	88	236	9	0	1	236	18	253	1.2891e-57	224932200	1	839858	478	890130	424837	680778
F_pug_1507	>gi|915104525|ref|XP_013286319.1|_hypothetical_protein_Z517_05538_[Fonsecaea_pedrosoi_CBS_271.37]	98	615	5	0	9	623	1	615	1.05274e-178	629708200	987159	1	1349333000	969813	53435.1	921095
F_pug_1508	>gi|915104540|ref|XP_013286321.1|_hypothetical_protein_Z517_05540_[Fonsecaea_pedrosoi_CBS_271.37]	98	383	1	0	1	383	1	383	5.53542e-106	386749700	1	1	826333300	985686	32258.1	964677
F_pug_1509	>gi|915104548|ref|XP_013286322.1|_hypothetical_protein_Z517_05541_[Fonsecaea_pedrosoi_CBS_271.37]	99	195	0	0	1	195	1	195	7.3332e-49	195046300	1	1	413666700	993595	15748	988529
F_pug_1510	>gi|628282082|ref|XP_007754094.1|_hypothetical_protein_A1O7_01868_[Cladophialophora_yegresii_CBS_114	24	238	122	7	579	809	1138	1360	155841300	13253220	206619	163850	22333330	8947.65	240418	472827
F_pug_1511	>gi|915104560|ref|XP_013286324.1|_hypothetical_protein_Z517_05543_[Fonsecaea_pedrosoi_CBS_271.37]	96	175	3	2	1	173	1	175	2.50591e-44	179871000	1	862069	381	956485	162963	884514
F_pug_1512	>gi|915104565|ref|XP_013286325.1|_hypothetical_protein_Z517_05544_[Fonsecaea_pedrosoi_CBS_271.37]	96	265	5	0	1	265	1	265	6.74517e-70	265812400	1	1	566	959864	50000	958582
F_pug_1513	>gi|915104572|ref|XP_013286326.1|_hypothetical_protein_Z517_05545_[Fonsecaea_pedrosoi_CBS_271.37]	98	370	5	4	1	366	1	370	3.96753e-103	377149000	1	1	805666700	981324	23696.7	975014
F_pug_1514	>KIX95439.1_hypothetical_protein_Z520_08956_[Fonsecaea_multimorphosa_CBS_102226]	83	1033	76	23	1	1010	1	1032	6.33855e-254	881028500	1	1	1890333000	839029	105442	780380
F_pug_1515	>gi|915104582|ref|XP_013286328.1|_hypothetical_protein_Z517_05547_[Fonsecaea_pedrosoi_CBS_271.37]	92	455	14	0	1	455	1	455	1.61912e-120	435527200	1	1	931333300	922417	210526	775121
F_pug_1516	>gi|915104588|ref|XP_013286329.1|_hypothetical_protein_Z517_05548_[Fonsecaea_pedrosoi_CBS_271.37]	96	538	6	0	1	538	1	538	4.03726e-154	547638000	1	1	1172667000	970215	77821	888015
F_pug_1517	>gi|915104596|ref|XP_013286330.1|_hypothetical_protein_Z517_05549_[Fonsecaea_pedrosoi_CBS_271.37]	89	370	15	1	2	370	30	395	2.70961e-98	361199500	997297	926582	771333300	892747	200000	798179
F_pug_1518	>gi|915104599|ref|XP_013286331.1|_hypothetical_protein_Z517_05550_[Fonsecaea_pedrosoi_CBS_271.37]	95	582	8	0	1	582	1	581	3.72876e-158	561264800	1	1	1202	958533	71111.1	918100
F_pug_1519	>gi|915104604|ref|XP_013286332.1|_hypothetical_protein_Z517_05551_[Fonsecaea_pedrosoi_CBS_271.37]	98	1365	7	0	1	1365	1	1364	0	1375153000	1	1	2954	980527	15528	959878
F_pug_1520	>gi|915104609|ref|XP_013286333.1|_hypothetical_protein_Z517_05552_[Fonsecaea_pedrosoi_CBS_271.37]	99	350	1	0	1	350	1	350	1.76331e-95	351598900	1	1	750666700	992945	5376.34	994986
F_pug_1521	>gi|915104615|ref|XP_013286334.1|_hypothetical_protein_Z517_05553_[Fonsecaea_pedrosoi_CBS_271.37]	97	230	4	3	1	227	1	230	3.64234e-59	229732500	1	1	488333300	972130	34482.8	973088
F_pug_1522	>gi|915104623|ref|XP_013286335.1|_hypothetical_protein_Z517_05554_[Fonsecaea_pedrosoi_CBS_271.37]	87	1145	54	1	1	1144	1	1145	1.40315e-300	1036342000	1	1	2224667000	872761	93655.6	670776
F_pug_1523	>gi|915104629|ref|XP_013286336.1|_hypothetical_protein_Z517_05555_[Fonsecaea_pedrosoi_CBS_271.37]	93	312	4	0	1	312	1	312	2.49043e-80	300963200	984227	1	641666700	925926	196532	829668
F_pug_1524	>gi|915104632|ref|XP_013286337.1|_hypothetical_protein_Z517_05556_[Fonsecaea_pedrosoi_CBS_271.37]	99	786	2	0	1	786	1	786	1.78419e-221	772479200	1	1	1656667000	993404	3831.42	994512
F_pug_1525	>gi|915104637|ref|XP_013286338.1|_hypothetical_protein_Z517_05557_[Fonsecaea_pedrosoi_CBS_271.37]	91	588	37	32	1	556	1	588	8.20567e-144	513571200	1	1	1099333000	898393	66929.1	906832
F_pug_1526	>gi|628297322|ref|XP_007758500.1|_6-phosphogluconate_dehydrogenase_[Cladophialophora_yegresii_CBS_11	64	484	95	51	7	439	5	480	1.04931e-67	260237800	984091	913628	554	565306	400966	563314
F_pug_1527	>KIX95453.1_hypothetical_protein_Z520_08970_[Fonsecaea_multimorphosa_CBS_102226]	81	642	46	2	1	640	1	642	3.52032e-157	558322600	993789	995349	1195667000	822895	231660	628216
F_pug_1528	>gi|915104640|ref|XP_013286339.1|_hypothetical_protein_Z517_05558_[Fonsecaea_pedrosoi_CBS_271.37]	95	339	4	0	1	339	1	339	1.71806e-91	338281800	982609	1	722	934830	190217	825010
F_pug_1529	>gi|915104645|ref|XP_013286340.1|_hypothetical_protein_Z517_05559_[Fonsecaea_pedrosoi_CBS_271.37]	93	435	11	0	1	435	1	435	3.04974e-115	417874400	1	1	893333300	934775	109091	877489
F_pug_1530	>KIV86633.1_hypothetical_protein_PV11_02233_[Exophiala_sideris]	23	257	115	13	572	815	384	627	6453610	17124450	248472	259851	30666670	14173.5	286232	413784
F_pug_1531	>gi|915104653|ref|XP_013286342.1|_formate_dehydrogenase_[Fonsecaea_pedrosoi_CBS_271.37]	99	411	1	0	1	411	1	411	6.36015e-117	423294100	1	1	905	994141	21929.8	974457
F_pug_1532	>gi|915104658|ref|XP_013286343.1|_hypothetical_protein_Z517_05562_[Fonsecaea_pedrosoi_CBS_271.37]	73	553	128	123	1	430	155	707	4.4405e-71	271851500	1	782178	579	607768	325688	659854
F_pug_1533	>gi|915104663|ref|XP_013286344.1|_hypothetical_protein_Z517_05563_[Fonsecaea_pedrosoi_CBS_271.37]	97	379	4	0	1	379	1	379	9.17675e-108	392633900	1	1	839	968449	38277.5	959856
F_pug_1534	>gi|915104667|ref|XP_013286345.1|_hypothetical_protein_Z517_05564_[Fonsecaea_pedrosoi_CBS_271.37]	96	554	6	0	1	554	1	554	4.11042e-162	574272100	1	1	1230	966981	64885.5	903464
F_pug_1535	>gi|154284476|ref|XP_001543033.1|_predicted_protein_[Histoplasma_capsulatum_NAm1]	27	126	62	8	1	118	1	121	22768820	12478980	543779	202003	20666670	42699.7	1133333	364110
F_pug_1536	>gi|915104671|ref|XP_013286346.1|_hypothetical_protein_Z517_05565_[Fonsecaea_pedrosoi_CBS_271.37]	91	629	37	14	1	615	1	625	8.13488e-167	590221600	1	1	1264333000	899028	120755	809776
F_pug_1537	>gi|915104676|ref|XP_013286347.1|_hypothetical_protein_Z517_05566_[Fonsecaea_pedrosoi_CBS_271.37]	91	288	9	1	1	287	14	301	9.52241e-71	269219100	966330	813559	573333300	873096	284916	748081
F_pug_1538	>gi|915104681|ref|XP_013286348.1|_hypothetical_protein_Z517_05567_[Fonsecaea_pedrosoi_CBS_271.37]	99	318	0	0	1	318	1	318	1.42951e-88	328371500	1	1	700666700	995737	22598.9	979806
F_pug_1539	>gi|915104686|ref|XP_013286349.1|_hypothetical_protein_Z517_05568_[Fonsecaea_pedrosoi_CBS_271.37]	94	373	15	2	1	371	1	373	5.18072e-97	356863700	1	1	762	922518	100000	905102
F_pug_1540	>KIX95469.1_vacuolar_transporter_chaperone_1_[Fonsecaea_multimorphosa_CBS_102226]	100	123	0	0	1	123	1	123	7.26084e-28	123970400	1	1	260666700	1	0	1
F_pug_1541	>gi|628329866|ref|XP_007744171.1|_G_protein_beta_subunit-like_protein_[Cladophialophora_psammophila_	95	397	6	0	1	397	1	397	3.54096e-113	410751300	1	1	878	954348	63926.9	928889
F_pug_1542	>gi|915104703|ref|XP_013286352.1|_hypothetical_protein_Z517_05571_[Fonsecaea_pedrosoi_CBS_271.37]	78	787	80	4	1	783	1	770	4.24111e-172	608493800	979975	969773	1303667000	736674	197628	706495
F_pug_1543	>gi|915104706|ref|XP_013286353.1|_hypothetical_protein_Z517_05572_[Fonsecaea_pedrosoi_CBS_271.37]	90	770	43	24	1	746	1	766	2.34587e-193	679105100	985469	916268	1455667000	870614	58593.8	917250
F_pug_1544	>gi|915104711|ref|XP_013286354.1|_hypothetical_protein_Z517_05573_[Fonsecaea_pedrosoi_CBS_271.37]	99	230	1	0	1	230	1	230	4.31317e-60	232829500	1	1	495	985402	32467.5	973712
F_pug_1545	>gi|915104716|ref|XP_013286355.1|_hypothetical_protein_Z517_05574_[Fonsecaea_pedrosoi_CBS_271.37]	92	808	32	0	1	808	1	804	1.49837e-223	779447400	1	1	1671667000	913146	116197	781664
F_pug_1546	>gi|915104722|ref|XP_013286356.1|_hypothetical_protein_Z517_05575_[Fonsecaea_pedrosoi_CBS_271.37]	73	321	64	50	1	271	1	321	5.6135e-44	180025900	996324	996894	381333300	637681	486111	647228
F_pug_1547	>KIY01657.1_hypothetical_protein_Z520_01793_[Fonsecaea_multimorphosa_CBS_102226]	20	191	90	5	88	273	482	669	2310872	19756890	116468	146646	36333330	10323.9	208609	438810
F_pug_1548	>gi|915104740|ref|XP_013286359.1|_hypothetical_protein_Z517_05578_[Fonsecaea_pedrosoi_CBS_271.37]	93	657	27	19	1	638	1	657	3.40329e-176	621501100	1	1	1331667000	927560	49808.4	927664
F_pug_1549	>gi|915104743|ref|XP_013286360.1|_hypothetical_protein_Z517_05579_[Fonsecaea_pedrosoi_CBS_271.37]	87	500	39	1	1	499	1	500	8.67986e-122	440017800	1	1	941	853902	170404	801860
F_pug_1550	>gi|915104748|ref|XP_013286361.1|_hypothetical_protein_Z517_05580_[Fonsecaea_pedrosoi_CBS_271.37]	99	695	2	0	1	695	1	695	9.84959e-206	719830400	1	1	1543333000	989528	18050.5	970464
F_pug_1551	>gi|915104756|ref|XP_013286362.1|_hypothetical_protein_Z517_05581_[Fonsecaea_pedrosoi_CBS_271.37]	99	620	1	0	1	620	1	620	3.0273e-182	641476700	1	1	1374667000	989681	14705.9	977189
F_pug_1552	>gi|915104761|ref|XP_013286363.1|_hypothetical_protein_Z517_05582_[Fonsecaea_pedrosoi_CBS_271.37]	96	295	4	0	1	295	1	295	1.12907e-75	285633100	1	799458	608666700	959034	282051	786026
F_pug_1553	>gi|915053097|ref|XP_013279061.1|_hypothetical_protein_Z517_12027_[Fonsecaea_pedrosoi_CBS_271.37]	92	226	5	0	1	226	1	226	4.92124e-56	219357600	969957	991228	466	898458	259842	820468
F_pug_1554	>gi|915053090|ref|XP_013279060.1|_hypothetical_protein_Z517_12026_[Fonsecaea_pedrosoi_CBS_271.37]	78	271	33	3	37	304	64	326	1.88471e-52	208363300	878688	804281	442333300	636451	636986	534399
F_pug_1555	>gi|915053083|ref|XP_013279059.1|_hypothetical_protein_Z517_12025_[Fonsecaea_pedrosoi_CBS_271.37]	93	396	6	0	1	396	1	396	4.96136e-109	396969700	1	1	848333300	930870	154589	838228
F_pug_1556	>gi|915053071|ref|XP_013279058.1|_hypothetical_protein_Z517_12024_[Fonsecaea_pedrosoi_CBS_271.37]	98	350	2	0	1	350	1	350	1.29092e-93	345404900	1	1	737333300	976170	36842.1	965062
F_pug_1557	>gi|915053061|ref|XP_013279057.1|_hypothetical_protein_Z517_12023_[Fonsecaea_pedrosoi_CBS_271.37]	87	957	64	1	1	956	1	957	2.18309e-248	862446600	1	1	1850333000	863969	159362	772136
F_pug_1558	>gi|915053056|ref|XP_013279056.1|_hypothetical_protein_Z517_12022_[Fonsecaea_pedrosoi_CBS_271.37]	95	220	2	0	1	220	1	220	8.9622e-57	221680300	1	1	471	959267	125926	907468
F_pug_1559	>gi|915053049|ref|XP_013279055.1|_hypothetical_protein_Z517_12021_[Fonsecaea_pedrosoi_CBS_271.37]	98	261	0	0	1	261	1	261	4.426e-73	276342100	1	1	588666700	985491	39325.8	964677
F_pug_1560	>gi|915053044|ref|XP_013279054.1|_hypothetical_protein_Z517_12020_[Fonsecaea_pedrosoi_CBS_271.37]	91	707	17	0	1	707	1	707	5.16278e-192	674304700	1	1	1445333000	923732	144487	772969
F_pug_1561	>gi|915053027|ref|XP_013279053.1|_hypothetical_protein_Z517_12019_[Fonsecaea_pedrosoi_CBS_271.37]	97	567	1	0	1	567	1	567	4.41514e-169	597499500	1	992995	1280	977348	46762.6	921296
F_pug_1562	>KIW17869.1_hypothetical_protein_PV08_05064_[Exophiala_spinifera]	28	111	47	4	5	111	32	138	279254	16195360	842520	648485	28666670	106568	1482759	427580
F_pug_1563	>KIY03096.1_hypothetical_protein_Z520_01563_[Fonsecaea_multimorphosa_CBS_102226]	97	287	3	0	1	287	1	287	4.71034e-77	289814000	1	1	617666700	977321	52631.6	950395
F_pug_1564	>gi|915053015|ref|XP_013279051.1|_hypothetical_protein_Z517_12017_[Fonsecaea_pedrosoi_CBS_271.37]	97	394	0	0	1	394	1	394	4.76389e-115	416945300	1	1	891333300	982005	39301.3	953792
F_pug_1565	>gi|915053012|ref|XP_013279050.1|_hypothetical_protein_Z517_12016_[Fonsecaea_pedrosoi_CBS_271.37]	99	533	1	0	1	533	1	533	1.13577e-157	559406600	1	1	1198	990083	26819.9	961091
F_pug_1566	>gi|915053007|ref|XP_013279049.1|_gamma-glutamyltransferase_[Fonsecaea_pedrosoi_CBS_271.37]	96	620	5	0	1	620	1	620	4.47533e-179	630947000	1	1	1352	971032	68965.5	897901
F_pug_1567	>gi|915053003|ref|XP_013279048.1|_hypothetical_protein_Z517_12014_[Fonsecaea_pedrosoi_CBS_271.37]	80	1214	114	22	1	1192	1	1207	3.00819e-274	949007300	1	1	2036667000	783534	165048	827965
F_pug_1568	>gi|915052998|ref|XP_013279047.1|_hypothetical_protein_Z517_12013_[Fonsecaea_pedrosoi_CBS_271.37]	95	568	7	0	1	568	1	568	2.60455e-156	555070800	1	1	1188667000	953731	106122	858562
F_pug_1569	>gi|915052993|ref|XP_013279046.1|_hypothetical_protein_Z517_12012_[Fonsecaea_pedrosoi_CBS_271.37]	89	324	33	0	1	324	1	293	1.45565e-72	275103300	1	1	586	787987	129730	880705
F_pug_1570	>gi|915052986|ref|XP_013279045.1|_hypothetical_protein_Z517_12011_[Fonsecaea_pedrosoi_CBS_271.37]	90	298	9	0	1	298	1	298	5.18261e-73	276497000	1	1	589	910825	182927	848210
F_pug_1571	>gi|915052969|ref|XP_013279044.1|_mitogen-activated_protein_kinase_spm1_[Fonsecaea_pedrosoi_CBS_271.	100	412	0	0	1	412	1	412	2.38354e-121	438004800	1	1	936666700	995748	4000	994688
F_pug_1572	>gi|915052962|ref|XP_013279043.1|_hypothetical_protein_Z517_12009_[Fonsecaea_pedrosoi_CBS_271.37]	95	568	6	0	39	606	18	585	3.44074e-162	574736700	937294	970940	1231	904482	115079	837708
F_pug_1573	>gi|915052955|ref|XP_013279042.1|_ATP-dependent_RNA_helicase_HAS1_[Fonsecaea_pedrosoi_CBS_271.37]	91	576	20	2	2	575	48	623	1.08095e-149	533237100	998261	924559	1141667000	911147	48192.8	935338
F_pug_1574	>gi|915052948|ref|XP_013279041.1|_hypothetical_protein_Z517_12007_[Fonsecaea_pedrosoi_CBS_271.37]	95	418	4	0	1	418	1	418	6.57865e-117	423294100	1	1	905	960382	115385	878955
F_pug_1575	>gi|915052941|ref|XP_013279040.1|_hypothetical_protein_Z517_12006_[Fonsecaea_pedrosoi_CBS_271.37]	100	589	1	0	1	589	42	630	1.79773e-172	608958400	1	934921	1304667000	995422	36900.4	942408
F_pug_1576	>gi|915052934|ref|XP_013279039.1|_hypothetical_protein_Z517_12005_[Fonsecaea_pedrosoi_CBS_271.37]	98	525	2	0	1	525	1	525	4.07713e-153	544231400	1	1	1165333000	986734	32000	957035
F_pug_1577	>gi|915052927|ref|XP_013279038.1|_hypothetical_protein_Z517_12004_[Fonsecaea_pedrosoi_CBS_271.37]	81	114	19	0	85	198	324	422	4.32569e-15	84019340	570000	233491	174666700	366947	1021277	503900
F_pug_1578	>gi|915052920|ref|XP_013279037.1|_hypothetical_protein_Z517_12003_[Fonsecaea_pedrosoi_CBS_271.37]	98	424	2	0	1	424	47	470	4.36403e-122	440792100	1	837945	942666700	986397	125000	863460
F_pug_1579	>gi|915052912|ref|XP_013279036.1|_hypothetical_protein_Z517_12002_[Fonsecaea_pedrosoi_CBS_271.37]	96	280	0	0	1	280	1	280	2.07704e-70	267670600	1	1	570	966102	42424.2	964167
F_pug_1580	>gi|915052905|ref|XP_013279035.1|_hypothetical_protein_Z517_12001_[Fonsecaea_pedrosoi_CBS_271.37]	96	762	9	0	643	1404	1	762	7.29174e-221	771240400	542735	1	1654	530809	198630	618867
F_pug_1581	>gi|915052893|ref|XP_013279033.1|_hypothetical_protein_Z517_11999_[Fonsecaea_pedrosoi_CBS_271.37]	96	289	3	0	5	293	1	289	2.77431e-81	303905300	986348	1	648	956693	122995	884994
F_pug_1582	>gi|915052886|ref|XP_013279032.1|_hypothetical_protein_Z517_11998_[Fonsecaea_pedrosoi_CBS_271.37]	95	530	9	1	1	529	1	528	2.61454e-148	528281900	1	1	1131	953626	103734	865763
F_pug_1583	>KIW28059.1_hypothetical_protein_PV07_07743_[Cladophialophora_immunda]	91	452	9	1	1	451	1	452	3.0667e-118	427939600	1	1	915	924865	149171	864962
F_pug_1584	>gi|915052872|ref|XP_013279030.1|_chitin_synthase_3_[Fonsecaea_pedrosoi_CBS_271.37]	92	1122	81	79	1	1043	1	1122	3.4032e-283	978428700	1	1	2100	902320	42168.7	870510
F_pug_1585	>gi|915052867|ref|XP_013279029.1|_hypothetical_protein_Z517_11995_[Fonsecaea_pedrosoi_CBS_271.37]	91	225	5	0	1	225	1	225	3.23747e-55	216570300	1	1	460	926796	297101	786292
F_pug_1586	>gi|915052862|ref|XP_013279028.1|_hypothetical_protein_Z517_11994_[Fonsecaea_pedrosoi_CBS_271.37]	91	332	12	0	2	333	12	343	3.13751e-84	314125300	996997	967930	670	897321	247191	780039
F_pug_1587	>gi|915052855|ref|XP_013279027.1|_hypothetical_protein_Z517_11993_[Fonsecaea_pedrosoi_CBS_271.37]	95	1570	23	0	1	1570	1	1569	0	1552610000	1	1	3336	958988	19607.8	906023
F_pug_1588	>gi|915052848|ref|XP_013279026.1|_hypothetical_protein_Z517_11992_[Fonsecaea_pedrosoi_CBS_271.37]	90	736	36	18	1	718	1	736	2.75237e-200	701867900	1	1	1504667000	905880	109589	778872
F_pug_1589	>gi|915052841|ref|XP_013279025.1|_hypothetical_protein_Z517_11991_[Fonsecaea_pedrosoi_CBS_271.37]	95	577	16	14	1	563	1	577	6.30222e-163	577059400	1	1	1236	951013	50359.7	915638
F_pug_1590	>gi|915052834|ref|XP_013279024.1|_ketol-acid_reductoisomerase,_mitochondrial_[Fonsecaea_pedrosoi_CBS	99	404	0	0	1	404	1	404	2.14403e-113	411525500	1	1	879666700	993974	9661.84	989988
F_pug_1591	>gi|915052826|ref|XP_013279023.1|_hypothetical_protein_Z517_11989_[Fonsecaea_pedrosoi_CBS_271.37]	84	292	15	5	1	287	144	434	2.74482e-64	248004700	1	670507	527666700	842021	458599	657753
F_pug_1592	>gi|915052819|ref|XP_013279022.1|_hypothetical_protein_Z517_11987_[Fonsecaea_pedrosoi_CBS_271.37]	96	558	3	0	1	558	1	558	2.71442e-162	574891500	1	1	1231333000	973643	76628.4	886283
F_pug_1593	>gi|915052812|ref|XP_013279021.1|_hypothetical_protein_Z517_11986_[Fonsecaea_pedrosoi_CBS_271.37]	98	549	5	0	1	549	1	547	2.30413e-159	565136000	982111	1	1210333000	963386	64257	913251
F_pug_1594	>gi|915052805|ref|XP_013279020.1|_hypothetical_protein_Z517_11985_[Fonsecaea_pedrosoi_CBS_271.37]	98	509	7	0	1	509	1	509	1.23818e-143	512642100	1	1	1097333000	974541	32258.1	957274
F_pug_1595	>gi|915052798|ref|XP_013279019.1|_hypothetical_protein_Z517_11984_[Fonsecaea_pedrosoi_CBS_271.37]	96	597	2	0	1	597	1	597	1.92235e-172	608803500	1	1	1304333000	973625	68702.3	897987
F_pug_1596	>gi|915052791|ref|XP_013279018.1|_hypothetical_protein_Z517_11983_[Fonsecaea_pedrosoi_CBS_271.37]	85	490	39	1	1	489	1	490	7.71924e-116	420197100	1	1	898333300	839041	218085	794992
F_pug_1597	>gi|915052784|ref|XP_013279017.1|_mRNA_surveillance_protein_pelota_[Fonsecaea_pedrosoi_CBS_271.37]	98	417	3	0	1	417	1	417	7.80905e-114	413074000	1	1	883	982202	14084.5	985044
F_pug_1598	>gi|915052777|ref|XP_013279016.1|_hypothetical_protein_Z517_11981_[Fonsecaea_pedrosoi_CBS_271.37]	94	255	3	0	1	255	1	255	1.0574e-71	271696700	1	1	578666700	963909	172840	857969
F_pug_1599	>gi|915052770|ref|XP_013279015.1|_hypothetical_protein_Z517_11980_[Fonsecaea_pedrosoi_CBS_271.37]	85	223	11	0	16	238	128	350	3.40541e-48	193962300	936975	637143	411333300	815059	736434	543516
F_pug_1600	>gi|915052764|ref|XP_013279014.1|_hypothetical_protein_Z517_11979_[Fonsecaea_pedrosoi_CBS_271.37]	95	533	5	0	1	533	1	532	9.92104e-142	506448100	1	1	1084	959009	113636	899482
F_pug_1601	>gi|915052757|ref|XP_013279013.1|_hypothetical_protein_Z517_11978_[Fonsecaea_pedrosoi_CBS_271.37]	99	452	0	0	1	452	1	452	6.82439e-130	466651900	1	1	998333300	995347	17391.3	979560
F_pug_1602	>gi|915052750|ref|XP_013279012.1|_hypothetical_protein_Z517_11977_[Fonsecaea_pedrosoi_CBS_271.37]	98	535	4	0	1	535	1	535	2.89325e-154	548102600	1	1	1173667000	979144	37500	953101
F_pug_1603	>gi|915052747|ref|XP_013279011.1|_hypothetical_protein_Z517_11976_[Fonsecaea_pedrosoi_CBS_271.37]	95	452	6	0	1	452	1	452	8.63217e-126	453025100	1	1	969	954993	74889.9	912406
F_pug_1604	>gi|628347639|ref|XP_007749608.1|_hypothetical_protein_A1O5_10844_[Cladophialophora_psammophila_CBS_	24	97	46	2	84	178	371	465	59718200	12169280	285285	115012	20	26269.7	770492	311965
F_pug_1605	>gi|915052740|ref|XP_013279010.1|_hypothetical_protein_Z517_11975_[Fonsecaea_pedrosoi_CBS_271.37]	90	306	7	0	1	306	1	306	4.48941e-80	300034100	1	1	639666700	926158	247126	785117
F_pug_1606	>gi|915052733|ref|XP_013279009.1|_hypothetical_protein_Z517_11974_[Fonsecaea_pedrosoi_CBS_271.37]	96	319	2	0	1	319	1	319	3.26696e-85	317222300	1	1	676666700	970363	103448	909702
F_pug_1607	>KIW28089.1_hypothetical_protein_PV07_07773_[Cladophialophora_immunda]	84	537	27	0	1	537	1	535	4.8189e-129	464329100	998141	998134	993333300	851185	198953	809796
F_pug_1608	>gi|915052641|ref|XP_013278996.1|_hypothetical_protein_Z517_11961_[Fonsecaea_pedrosoi_CBS_271.37]	96	371	2	0	1	371	58	428	9.98186e-103	376374800	981482	703985	804	952983	218010	782340
F_pug_1609	>KIW28090.1_hypothetical_protein_PV07_07774_[Cladophialophora_immunda]	76	254	24	0	1	254	1	254	5.16595e-53	209602100	1	1	445	772123	688525	565490
F_pug_1610	>KIW28091.1_hypothetical_protein_PV07_07775_[Cladophialophora_immunda]	90	514	20	0	1	514	1	510	5.16053e-139	497312000	1	1	1064333000	907360	173387	756441
F_pug_1611	>gi|915052617|ref|XP_013278993.1|_hypothetical_protein_Z517_11958_[Fonsecaea_pedrosoi_CBS_271.37]	95	185	2	0	1	185	1	185	1.01397e-48	194426900	1	1	412333300	962646	112903	920290
F_pug_1612	>gi|915052610|ref|XP_013278992.1|_hypothetical_protein_Z517_11957_[Fonsecaea_pedrosoi_CBS_271.37]	90	571	22	0	18	588	1	571	3.88095e-156	554606300	939145	996510	1187667000	855668	139194	760396
F_pug_1613	>KIW28093.1_hypothetical_protein_PV07_07777_[Cladophialophora_immunda]	84	153	9	0	1	153	1	147	6.49212e-33	141313600	1	1	298	840226	559140	687522
F_pug_1614	>gi|915052603|ref|XP_013278991.1|_allantoinase_[Fonsecaea_pedrosoi_CBS_271.37]	97	551	5	0	1	551	1	551	2.26463e-161	571794500	1	1	1224667000	976349	48000	935148
F_pug_1615	>KIW28095.1_hypothetical_protein_PV07_07780_[Cladophialophora_immunda]	90	249	9	2	1	247	1	249	1.56816e-58	227874300	995968	996000	484333300	915564	220588	840208
F_pug_1616	>gi|915052580|ref|XP_013278988.1|_hypothetical_protein_Z517_11952_[Fonsecaea_pedrosoi_CBS_271.37]	80	1293	141	79	1	1214	1	1293	5.87953e-286	988029400	1	1	2120667000	782438	61488.7	855585
F_pug_1617	>gi|915052573|ref|XP_013278987.1|_hypothetical_protein_Z517_11951_[Fonsecaea_pedrosoi_CBS_271.37]	96	451	5	0	1	451	1	451	9.47102e-128	459528800	1	1	983	962467	108225	869408
F_pug_1618	>gi|915052566|ref|XP_013278986.1|_hypothetical_protein_Z517_11950_[Fonsecaea_pedrosoi_CBS_271.37]	87	419	30	0	1	419	1	419	1.26144e-105	385820600	1	1	824333300	856302	247475	752236
F_pug_1619	>gi|915052559|ref|XP_013278985.1|_hypothetical_protein_Z517_11949_[Fonsecaea_pedrosoi_CBS_271.37]	95	1493	24	0	1	1493	1	1489	0	1440034000	1	1	3093667000	947331	32641	891028
F_pug_1620	>gi|915052552|ref|XP_013278984.1|_hypothetical_protein_Z517_11948_[Fonsecaea_pedrosoi_CBS_271.37]	96	604	10	0	1	604	1	596	4.24334e-166	587744000	1	1	1259	947566	56000	924045
F_pug_1621	>gi|915052545|ref|XP_013278983.1|_hypothetical_protein_Z517_11947_[Fonsecaea_pedrosoi_CBS_271.37]	94	228	2	0	1	228	1	228	4.71873e-60	232674600	1	1	494666700	950673	151724	884603
F_pug_1622	>gi|915052538|ref|XP_013278982.1|_hypothetical_protein_Z517_11946_[Fonsecaea_pedrosoi_CBS_271.37]	91	477	19	1	1	476	1	477	2.74813e-128	461696700	856115	1	987666700	777894	190678	759391
F_pug_1623	>KIH94997.1_hypothetical_protein_SPBR_03576_[Sporothrix_brasiliensis_5110]	40	306	99	4	136	437	742	1044	2.17144e-22	110963100	622680	267432	232666700	214703	525114	381991
F_pug_1624	>gi|154285036|ref|XP_001543313.1|_conserved_hypothetical_protein_[Histoplasma_capsulatum_NAm1]	30	100	48	1	36	134	625	719	4322936	17279300	116471	117429	31	16601.2	280000	437221
F_pug_1625	>KIV79831.1_hypothetical_protein,_variant_[Exophiala_sideris]	22	171	77	8	513	675	459	624	30407550	15730810	162351	100789	27666670	12481.2	236111	475222
F_pug_1626	>gi|671178795|ref|XP_008729859.1|_hypothetical_protein_G647_07321_[Cladophialophora_carrionii_CBS_16	83	439	21	0	1	439	1	438	9.50571e-107	389691800	995465	997722	832666700	844490	265000	731524
F_pug_1627	>gi|915063616|ref|XP_013280526.1|_hypothetical_protein_Z517_09162_[Fonsecaea_pedrosoi_CBS_271.37]	85	80	5	0	38	117	1	80	2.20859e-12	72250790	547945	941176	149333300	446660	1172414	542131
F_pug_1628	>KIV92893.1_hypothetical_protein_PV10_04153_[Exophiala_mesophila]	32	63	25	2	402	462	1042	1103	15953410	15111410	125514	53356.3	26333330	24026.8	510917	338617
F_pug_1629	>gi|915172792|ref|XP_013314918.1|_hypothetical_protein_PV05_06698_[Exophiala_xenobiotica]	26	94	46	2	147	238	325	413	58709810	10775630	370968	214458	17	30411.5	1145299	343083
F_pug_1630	>gi|915052510|ref|XP_013278978.1|_hypothetical_protein_Z517_11942_[Fonsecaea_pedrosoi_CBS_271.37]	82	474	67	60	1	414	1	468	6.39854e-90	333791200	1	1	712333300	760769	170103	836575
F_pug_1631	>gi|915052503|ref|XP_013278977.1|_hypothetical_protein_Z517_11941_[Fonsecaea_pedrosoi_CBS_271.37]	92	312	10	0	1	312	1	312	2.01822e-76	287955800	1	1	613666700	922807	173913	857641
F_pug_1632	>gi|915052496|ref|XP_013278976.1|_hypothetical_protein_Z517_11940_[Fonsecaea_pedrosoi_CBS_271.37]	96	396	5	0	1	396	1	396	8.81777e-112	406105800	1	1	868	968750	63348.4	928901
F_pug_1633	>gi|915052489|ref|XP_013278975.1|_hypothetical_protein_Z517_11939_[Fonsecaea_pedrosoi_CBS_271.37]	90	253	11	0	4	256	9	261	3.1853e-60	233603700	988281	969349	496666700	890616	224359	821640
F_pug_1634	>gi|915052480|ref|XP_013278974.1|_hypothetical_protein_Z517_11938_[Fonsecaea_pedrosoi_CBS_271.37]	94	293	4	0	1	293	1	293	6.75161e-79	296008000	993220	1	631	945554	104396	904797
F_pug_1635	>gi|915052473|ref|XP_013278973.1|_hypothetical_protein_Z517_11937_[Fonsecaea_pedrosoi_CBS_271.37]	85	723	36	0	1	723	17	739	1.57974e-182	643025200	945098	942634	1378	807107	168498	703259
F_pug_1636	>gi|915052466|ref|XP_013278972.1|_hypothetical_protein_Z517_11936_[Fonsecaea_pedrosoi_CBS_271.37]	86	284	18	6	1	278	1	280	7.09468e-62	239333200	996416	989399	509	836712	293706	782606
F_pug_1637	>gi|915052461|ref|XP_013278971.1|_cystathionine_beta-synthase_[Fonsecaea_pedrosoi_CBS_271.37]	98	543	0	0	1	543	1	543	1.0916e-151	539585900	1	1	1155333000	986340	43859.7	948738
F_pug_1638	>KIW28108.1_hypothetical_protein_PV07_07792_[Cladophialophora_immunda]	97	152	0	0	35	186	48	199	8.27675e-41	168257300	817204	763819	356	810319	662500	659242
F_pug_1639	>gi|915052447|ref|XP_013278969.1|_hypothetical_protein_Z517_11933_[Fonsecaea_pedrosoi_CBS_271.37]	99	320	1	0	1	320	35	354	1.04239e-88	328990900	1	903955	702	993396	40201	960780
F_pug_1640	>gi|915052440|ref|XP_013278968.1|_60S_ribosomal_protein_L18-A_[Fonsecaea_pedrosoi_CBS_271.37]	99	189	0	0	1	189	1	189	6.56217e-48	191794400	1	1	406666700	999181	23076.9	982956
F_pug_1641	>gi|915052433|ref|XP_013278967.1|_glutamate-5-semialdehyde_dehydrogenase_[Fonsecaea_pedrosoi_CBS_271	97	480	5	0	1	480	1	479	1.19189e-127	459374000	1	1	982666700	969099	42253.5	954704
F_pug_1642	>gi|915052426|ref|XP_013278966.1|_2,3-bisphosphoglycerate-independent_phosphoglycerate_mutase_[Fonse	98	520	2	0	1	520	1	520	2.25053e-150	535095300	1	1	1145667000	985096	24489.8	968302
F_pug_1643	>gi|915052419|ref|XP_013278965.1|_hypothetical_protein_Z517_11929_[Fonsecaea_pedrosoi_CBS_271.37]	92	775	17	0	1	775	1	774	7.59705e-216	753742400	997426	998710	1616333000	923619	108475	770697
F_pug_1644	>gi|915052412|ref|XP_013278964.1|_hypothetical_protein_Z517_11928_[Fonsecaea_pedrosoi_CBS_271.37]	95	267	5	0	1	267	1	267	3.26315e-68	260237800	1	1	554	953528	112676	914655
F_pug_1645	>gi|915052405|ref|XP_013278963.1|_hypothetical_protein_Z517_11927_[Fonsecaea_pedrosoi_CBS_271.37]	98	496	3	0	1	496	1	496	1.84372e-144	515584200	950192	873239	1103667000	934519	46153.8	933155
F_pug_1646	>gi|915052398|ref|XP_013278962.1|_hypothetical_protein_Z517_11926_[Fonsecaea_pedrosoi_CBS_271.37]	83	391	31	7	1	384	1	387	2.84048e-92	341224000	1	1	728333300	818352	244792	764660
F_pug_1647	>gi|915052391|ref|XP_013278961.1|_hypothetical_protein_Z517_11925_[Fonsecaea_pedrosoi_CBS_271.37]	96	186	4	1	1	185	1	186	1.81186e-51	203563000	1	1	432	955752	76335.9	944095
F_pug_1648	>gi|915052384|ref|XP_013278960.1|_hypothetical_protein_Z517_11924_[Fonsecaea_pedrosoi_CBS_271.37]	79	368	46	3	1	365	1	343	5.1474e-68	260392700	1	1	554333300	697860	260606	783965
F_pug_1649	>KIW89270.1_hypothetical_protein_Z519_10123_[Cladophialophora_bantiana_CBS_173.52]	100	54	0	0	1	54	1	54	1.82907e-07	53823730	1	1	109666700	1	0	1
F_pug_1650	>gi|915052370|ref|XP_013278958.1|_hypothetical_protein_Z517_11922_[Fonsecaea_pedrosoi_CBS_271.37]	89	618	40	33	1	585	1	618	1.07989e-151	539895600	1	1	1156	883117	135458	809020
F_pug_1651	>gi|915052363|ref|XP_013278957.1|_hypothetical_protein_Z517_11921_[Fonsecaea_pedrosoi_CBS_271.37]	72	158	29	27	1	131	1	158	6.46465e-20	98110620	935714	1	205	624366	612500	681491
F_pug_1652	>gi|915052356|ref|XP_013278956.1|_hypothetical_protein_Z517_11920_[Fonsecaea_pedrosoi_CBS_271.37]	95	614	9	0	1	614	1	614	2.88626e-177	624907800	1	1	1339	959398	68965.5	897901
F_pug_1653	>gi|915052349|ref|XP_013278955.1|_hypothetical_protein_Z517_11919_[Fonsecaea_pedrosoi_CBS_271.37]	98	357	1	0	1	357	1	357	5.96098e-106	386440000	1	1	825666700	986460	40000	960040
F_pug_1654	>gi|915052344|ref|XP_013278954.1|_hypothetical_protein_Z517_11918_[Fonsecaea_pedrosoi_CBS_271.37]	96	724	11	0	1	724	1	721	2.46155e-209	731908700	1	1	1569333000	959055	41237.1	922118
F_pug_1655	>gi|915052335|ref|XP_013278953.1|_hypothetical_protein_Z517_11917_[Fonsecaea_pedrosoi_CBS_271.37]	80	853	78	5	1	848	1	847	2.02476e-198	696138500	994138	986030	1492333000	784750	121212	733734
F_pug_1656	>gi|915052326|ref|XP_013278952.1|_hypothetical_protein_Z517_11916_[Fonsecaea_pedrosoi_CBS_271.37]	83	892	73	1	1	891	1	890	3.5032e-220	768608000	988901	967391	1648333000	810124	151316	618637
F_pug_1657	>gi|915052319|ref|XP_013278951.1|_hypothetical_protein_Z517_11915_[Fonsecaea_pedrosoi_CBS_271.37]	93	451	7	0	1	451	1	451	6.35596e-122	440172700	1	1	941333300	942590	143518	841418
F_pug_1658	>gi|915052312|ref|XP_013278950.1|_hypothetical_protein_Z517_11914_[Fonsecaea_pedrosoi_CBS_271.37]	97	1295	9	0	1	1295	1	1295	0	1252512000	999228	996154	2690	972055	28571.4	930685
F_pug_1659	>gi|915052305|ref|XP_013278949.1|_hypothetical_protein_Z517_11913_[Fonsecaea_pedrosoi_CBS_271.37]	74	1552	276	43	1	1509	1	1544	3.83412e-300	1035723000	1	1	2223333000	687771	174377	665248
F_pug_1660	>gi|915052298|ref|XP_013278948.1|_hypothetical_protein_Z517_11912_[Fonsecaea_pedrosoi_CBS_271.37]	96	525	7	0	1	525	1	525	5.80014e-147	523791300	1	1	1121333000	966389	72072.1	918332
F_pug_1661	>gi|915052291|ref|XP_013278947.1|_hypothetical_protein_Z517_11911_[Fonsecaea_pedrosoi_CBS_271.37]	98	303	1	0	1	303	1	303	4.66816e-79	296627400	1	1	632333300	982392	57803.5	949380
F_pug_1662	>gi|915052284|ref|XP_013278946.1|_hypothetical_protein_Z517_11910_[Fonsecaea_pedrosoi_CBS_271.37]	90	284	13	6	1	278	1	284	1.62397e-67	258069900	1	1	549333300	912514	179310	863751
F_pug_1663	>gi|915052277|ref|XP_013278945.1|_hypothetical_protein_Z517_11909_[Fonsecaea_pedrosoi_CBS_271.37]	96	1397	18	1	1	1396	1	1397	0	1355487000	995011	997145	2911667000	957050	39513.7	881369
F_pug_1664	>gi|915052270|ref|XP_013278944.1|_hypothetical_protein_Z517_11908_[Fonsecaea_pedrosoi_CBS_271.37]	89	268	8	0	1	268	1	268	2.62196e-67	257605400	829721	937063	548333300	747388	311765	736702
F_pug_1665	>gi|915052263|ref|XP_013278943.1|_hypothetical_protein_Z517_11907_[Fonsecaea_pedrosoi_CBS_271.37]	82	396	50	41	1	355	1	396	7.5805e-78	293220700	1	1	625	781250	205000	795604
F_pug_1666	>gi|915052255|ref|XP_013278942.1|_hypothetical_protein_Z517_11906_[Fonsecaea_pedrosoi_CBS_271.37]	96	753	6	0	1	753	1	752	1.39479e-224	782699200	1	983006	1678667000	970141	26936	946753
F_pug_1667	>gi|915089585|ref|XP_013284152.1|_hypothetical_protein_Z517_06959_[Fonsecaea_pedrosoi_CBS_271.37]	93	362	13	0	10	371	99	453	3.79271e-91	337662400	975741	783664	720666700	896723	233010	765178
F_pug_1668	>gi|915089580|ref|XP_013284151.1|_hypothetical_protein_Z517_06958_[Fonsecaea_pedrosoi_CBS_271.37]	92	427	13	0	1	427	1	424	1.02843e-109	399447300	1	1	853666700	915297	126697	855883
F_pug_1669	>gi|915089574|ref|XP_013284150.1|_hypothetical_protein_Z517_06957_[Fonsecaea_pedrosoi_CBS_271.37]	99	854	3	0	1	854	23	876	5.6963e-252	874060300	1	974886	1875333000	988752	23102.3	952088
F_pug_1670	>gi|915089567|ref|XP_013284149.1|_hypothetical_protein_Z517_06956_[Fonsecaea_pedrosoi_CBS_271.37]	94	88	1	0	1	88	1	88	1.49027e-18	92226350	988764	907216	192333300	944354	205882	885958
F_pug_1671	>gi|915089560|ref|XP_013284148.1|_hypothetical_protein_Z517_06955_[Fonsecaea_pedrosoi_CBS_271.37]	94	172	1	0	1	172	1	172	1.17573e-43	177393400	1	1	375666700	964897	274336	821685
F_pug_1672	>gi|915089552|ref|XP_013284147.1|_hypothetical_protein_Z517_06954_[Fonsecaea_pedrosoi_CBS_271.37]	96	606	6	1	1	605	1	606	1.13548e-165	586350400	1	1	1256	961715	32520.3	957667
F_pug_1673	>gi|915089545|ref|XP_013284146.1|_hypothetical_protein_Z517_06953_[Fonsecaea_pedrosoi_CBS_271.37]	98	387	1	0	1	387	1	387	1.11827e-108	395730900	1	1	845666700	990242	58536.6	939850
F_pug_1674	>gi|915089538|ref|XP_013284145.1|_hypothetical_protein_Z517_06952_[Fonsecaea_pedrosoi_CBS_271.37]	88	306	14	0	1	306	1	306	1.5663e-76	288265500	1	1	614333300	883086	294118	749819
F_pug_1675	>gi|915089530|ref|XP_013284144.1|_hexokinase_[Fonsecaea_pedrosoi_CBS_271.37]	98	489	1	0	1	489	1	489	7.1585e-141	503351200	1	1	1077333000	984166	39840.6	946421
F_pug_1676	>gi|915089523|ref|XP_013284143.1|_hypothetical_protein_Z517_06950_[Fonsecaea_pedrosoi_CBS_271.37]	95	599	9	1	1	598	1	599	6.74056e-169	597035000	1	1	1279	955904	79681.3	891019
F_pug_1677	>KIW30012.1_hypothetical_protein_PV07_05792_[Cladophialophora_immunda]	94	789	12	1	1	788	1	789	5.74244e-214	747548400	1	1	1603	948708	39285.7	933494
F_pug_1678	>gi|915089509|ref|XP_013284141.1|_guanine_nucleotide-binding_protein_subunit_beta-like_protein_[Fons	100	316	0	0	1	316	1	316	4.77696e-91	336578500	1	1	718333300	1	0	1
F_pug_1679	>gi|915089504|ref|XP_013284140.1|_hypothetical_protein_Z517_06947_[Fonsecaea_pedrosoi_CBS_271.37]	98	347	2	0	1	347	1	347	1.31859e-96	355315300	1	1	758666700	985708	23696.7	975014
F_pug_1680	>gi|915089497|ref|XP_013284139.1|_hypothetical_protein_Z517_06946_[Fonsecaea_pedrosoi_CBS_271.37]	95	317	9	6	1	311	1	317	1.36866e-81	305144100	1	1	650666700	948033	123596	890364
F_pug_1681	>gi|915089490|ref|XP_013284138.1|_hypothetical_protein_Z517_06945_[Fonsecaea_pedrosoi_CBS_271.37]	97	548	3	0	1	548	1	548	1.62335e-161	572259100	1	1	1225667000	981580	40650.4	946722
F_pug_1682	>gi|915089483|ref|XP_013284137.1|_hypothetical_protein_Z517_06944_[Fonsecaea_pedrosoi_CBS_271.37]	98	695	5	0	1	695	1	695	6.47623e-206	720449800	992857	997131	1544667000	969051	36900.4	941884
F_pug_1683	>gi|915089476|ref|XP_013284136.1|_hypothetical_protein_Z517_06943_[Fonsecaea_pedrosoi_CBS_271.37]	77	226	47	45	1	181	1	226	7.77517e-32	138681100	1	941667	292333300	686228	274194	817592
F_pug_1684	>gi|915089469|ref|XP_013284135.1|_hypothetical_protein_Z517_06942_[Fonsecaea_pedrosoi_CBS_271.37]	99	1050	1	0	1	1050	1	1050	4.81559e-298	1027671000	1	1	2206	993395	3311.26	993288
F_pug_1685	>gi|915089462|ref|XP_013284134.1|_hypothetical_protein_Z517_06941_[Fonsecaea_pedrosoi_CBS_271.37]	88	603	42	31	1	572	1	603	3.70574e-142	508151500	1	1	1087667000	867127	121739	853266
F_pug_1686	>gi|915089455|ref|XP_013284133.1|_hypothetical_protein_Z517_06940_[Fonsecaea_pedrosoi_CBS_271.37]	99	399	1	0	1	399	1	399	1.63661e-119	431810800	1	1	923333300	989639	46729	949641
F_pug_1687	>gi|915089448|ref|XP_013284132.1|_hypothetical_protein_Z517_06939_[Fonsecaea_pedrosoi_CBS_271.37]	100	108	0	0	1	108	1	108	5.07953e-26	117466800	1	1	246666700	1	0	1
F_pug_1688	>gi|915089441|ref|XP_013284131.1|_hypothetical_protein_Z517_06938_[Fonsecaea_pedrosoi_CBS_271.37]	90	542	25	1	1	541	1	540	5.06186e-143	510783900	1	1	1093333000	902090	110620	870458
F_pug_1689	>gi|915089434|ref|XP_013284130.1|_hypothetical_protein_Z517_06937_[Fonsecaea_pedrosoi_CBS_271.37]	94	413	11	1	1	412	1	413	1.10692e-114	415861300	1	1	889	947088	58823.5	934853
F_pug_1690	>gi|915089424|ref|XP_013284129.1|_hypothetical_protein_Z517_06936_[Fonsecaea_pedrosoi_CBS_271.37]	97	444	4	0	1	444	3	446	1.74182e-118	428713800	1	995516	916666700	973796	50458.7	944407
F_pug_1691	>gi|628299470|ref|XP_007739536.1|_hypothetical_protein_A1O5_00727_[Cladophialophora_psammophila_CBS_	76	1285	132	1	1	1284	1	1274	3.80819e-285	985396900	998445	999216	2115	749911	114650	685225
F_pug_1692	>gi|915089410|ref|XP_013284127.1|_hypothetical_protein_Z517_06934_[Fonsecaea_pedrosoi_CBS_271.37]	83	467	47	28	44	482	91	557	2.63439e-98	362128600	907025	835420	773333300	738383	267760	759600
F_pug_1693	>gi|915089403|ref|XP_013284126.1|_hypothetical_protein_Z517_06933_[Fonsecaea_pedrosoi_CBS_271.37]	94	513	7	0	1	513	1	513	1.44357e-137	492511700	1	1	1054	945009	92682.9	904577
F_pug_1694	>gi|915089396|ref|XP_013284125.1|_hypothetical_protein_Z517_06932_[Fonsecaea_pedrosoi_CBS_271.37]	97	274	4	0	1	274	1	274	4.55306e-76	286407300	1	1	610333300	973418	89385.5	919800
F_pug_1695	>gi|915089389|ref|XP_013284124.1|_hypothetical_protein_Z517_06931_[Fonsecaea_pedrosoi_CBS_271.37]	98	1078	6	1	1	1077	1	1078	0	1093482000	974661	972924	2347667000	958362	32362.5	926657
F_pug_1696	>gi|915089380|ref|XP_013284123.1|_hypothetical_protein_Z517_06930_[Fonsecaea_pedrosoi_CBS_271.37]	99	439	0	0	1	439	1	439	8.46172e-129	462935500	1	1	990333300	991987	26087	969264
F_pug_1697	>KIX98298.1_hypothetical_protein_Z520_05599_[Fonsecaea_multimorphosa_CBS_102226]	92	1056	36	23	1	1033	1	1056	1.04959e-300	1036497000	1	1	2225	927341	52173.9	783256
F_pug_1698	>gi|915089359|ref|XP_013284120.1|_hypothetical_protein_Z517_06927_[Fonsecaea_pedrosoi_CBS_271.37]	96	841	11	2	1	839	6	845	1.1918e-243	846342300	1	994083	1815667000	967839	57554	902435
F_pug_1699	>gi|915089352|ref|XP_013284119.1|_hypothetical_protein_Z517_06926_[Fonsecaea_pedrosoi_CBS_271.37]	86	430	44	28	39	440	96	522	4.93743e-90	334410600	913636	818008	713666700	748340	59459.5	945154
F_pug_1700	>gi|915089344|ref|XP_013284118.1|_hypothetical_protein_Z517_06925_[Fonsecaea_pedrosoi_CBS_271.37]	94	1182	32	0	1	1182	1	1181	0	1131420000	1	1	2429333000	940994	41533.6	899865
F_pug_1701	>gi|915089337|ref|XP_013284117.1|_hypothetical_protein_Z517_06924_[Fonsecaea_pedrosoi_CBS_271.37]	95	683	10	0	1	683	1	683	1.7647e-189	665788000	1	1	1427	959005	69230.8	898296
F_pug_1702	>gi|915089328|ref|XP_013284116.1|_hypothetical_protein_Z517_06923_[Fonsecaea_pedrosoi_CBS_271.37]	94	316	8	2	1	314	43	358	1.05564e-84	315673800	1	882682	673333300	939098	207650	812896
F_pug_1703	>gi|915089321|ref|XP_013284115.1|_hypothetical_protein_Z517_06922_[Fonsecaea_pedrosoi_CBS_271.37]	96	377	4	0	1	377	1	376	6.76609e-102	373122900	1	1	797	961013	43269.2	954863
F_pug_1704	>gi|915089314|ref|XP_013284114.1|_hypothetical_protein_Z517_06921_[Fonsecaea_pedrosoi_CBS_271.37]	95	482	12	0	1	482	1	480	1.30838e-131	472536200	1	1	1011	942218	68669.5	917134
F_pug_1705	>gi|915089306|ref|XP_013284113.1|_hypothetical_protein_Z517_06920_[Fonsecaea_pedrosoi_CBS_271.37]	96	115	2	0	1	115	1	115	1.60477e-24	112666500	1	1	236333300	962008	146342	912272
F_pug_1706	>gi|915089298|ref|XP_013284112.1|_hypothetical_protein_Z517_06919_[Fonsecaea_pedrosoi_CBS_271.37]	95	517	2	0	1	517	1	517	2.65339e-147	524875200	1	1	1123667000	968122	73170.7	903144
F_pug_1707	>KIW29976.1_hypothetical_protein_PV07_05759_[Cladophialophora_immunda]	99	183	0	0	1	183	1	183	4.00469e-48	192413800	1	1	408	988691	45801.5	966208
F_pug_1708	>gi|915089284|ref|XP_013284110.1|_hypothetical_protein_Z517_06917_[Fonsecaea_pedrosoi_CBS_271.37]	99	138	0	0	4	141	16	153	3.93178e-39	161908500	978723	901961	342333300	976236	173913	893370
F_pug_1709	>gi|915089273|ref|XP_013284109.1|_hypothetical_protein_Z517_06916_[Fonsecaea_pedrosoi_CBS_271.37]	96	259	3	0	1	259	96	354	1.64309e-73	278200300	1	731638	592666700	963686	434483	704396
F_pug_1710	>gi|915089265|ref|XP_013284108.1|_hypothetical_protein_Z517_06915_[Fonsecaea_pedrosoi_CBS_271.37]	87	387	15	0	1	387	1	387	5.82661e-100	366774100	1	1	783333300	884123	195652	820041
F_pug_1711	>gi|915089258|ref|XP_013284107.1|_hypothetical_protein_Z517_06914_[Fonsecaea_pedrosoi_CBS_271.37]	98	712	3	0	1	712	1	712	4.69269e-203	711004000	1	1	1524333000	983018	51851.8	918446
F_pug_1712	>gi|915089250|ref|XP_013284106.1|_hypothetical_protein_Z517_06913_[Fonsecaea_pedrosoi_CBS_271.37]	99	283	1	0	1	283	1	283	2.2681e-78	294149800	1	1	627	991566	21052.6	979959
F_pug_1713	>gi|915089245|ref|XP_013284105.1|_hypothetical_protein_Z517_06912_[Fonsecaea_pedrosoi_CBS_271.37]	91	232	9	0	1	232	1	232	3.06047e-57	223383700	1	1	474666700	907584	186207	858933
F_pug_1714	>gi|915089237|ref|XP_013284104.1|_mitochondrial_Rho_GTPase_1_[Fonsecaea_pedrosoi_CBS_271.37]	99	608	0	0	1	608	1	608	3.88525e-176	621191400	1	957480	1331	995761	45112.8	931600
F_pug_1715	>gi|915089232|ref|XP_013284103.1|_hypothetical_protein_Z517_06910_[Fonsecaea_pedrosoi_CBS_271.37]	98	403	1	0	1	403	1	403	2.64428e-113	411215800	1	1	879	985794	15000	985012
F_pug_1716	>KIW29966.1_hypothetical_protein_PV07_05750_[Cladophialophora_immunda]	97	386	0	0	1	386	1	386	2.63322e-107	391550000	974748	786151	836666700	955826	189320	813238
F_pug_1717	>gi|915089217|ref|XP_013284101.1|_hypothetical_protein_Z517_06908_[Fonsecaea_pedrosoi_CBS_271.37]	94	946	40	32	1	914	1	946	9.537e-253	876847600	1	1	1881333000	930432	37671.2	928330
F_pug_1718	>gi|915089210|ref|XP_013284100.1|_hypothetical_protein_Z517_06907_[Fonsecaea_pedrosoi_CBS_271.37]	99	650	0	0	1	650	1	650	1.88706e-188	662226500	1	1	1419333000	996723	7299.27	988414
F_pug_1719	>gi|915089202|ref|XP_013284099.1|_hypothetical_protein_Z517_06906_[Fonsecaea_pedrosoi_CBS_271.37]	99	257	0	0	1	257	1	257	2.79344e-73	276961500	1	1	590	995501	17341	984848
F_pug_1720	>gi|915089195|ref|XP_013284098.1|_hypothetical_protein_Z517_06905_[Fonsecaea_pedrosoi_CBS_271.37]	91	328	10	0	2	329	186	513	8.82767e-84	313196300	996960	639376	668	926491	395604	675583
F_pug_1721	>gi|628294835|ref|XP_007757792.1|_hypothetical_protein_A1O7_05594_[Cladophialophora_yegresii_CBS_114	42	19	6	1	33	50	46	64	53812530	9227141	144000	73643.4	13666670	49397.6	2046875	288139
F_pug_1722	>gi|915089187|ref|XP_013284097.1|_hypothetical_protein_Z517_06904_[Fonsecaea_pedrosoi_CBS_271.37]	94	862	13	0	1	862	1	862	1.38754e-254	882731900	1	1	1894	947790	69841.3	820548
F_pug_1723	>gi|915089180|ref|XP_013284096.1|_hypothetical_protein_Z517_06903_[Fonsecaea_pedrosoi_CBS_271.37]	95	559	13	0	1	559	1	551	3.67322e-152	541289200	1	953287	1159	936187	94650.2	876259
F_pug_1724	>gi|915089172|ref|XP_013284095.1|_hypothetical_protein_Z517_06902_[Fonsecaea_pedrosoi_CBS_271.37]	95	681	15	1	214	893	1	681	4.50596e-194	681427800	761478	1	1460667000	731186	104869	839764
F_pug_1725	>KIX98332.1_hypothetical_protein_Z520_05633_[Fonsecaea_multimorphosa_CBS_102226]	75	1219	128	1	12	1229	2	1197	1.49592e-268	930115700	991050	999165	1996	735265	95679	702501
F_pug_1726	>gi|915089143|ref|XP_013284091.1|_hypothetical_protein_Z517_06898_[Fonsecaea_pedrosoi_CBS_271.37]	78	373	40	1	1	372	1	367	8.51695e-81	302976200	1	1	646	758810	518750	585007
F_pug_1727	>gi|915089127|ref|XP_013284089.1|_hypothetical_protein_Z517_06896_[Fonsecaea_pedrosoi_CBS_271.37]	72	383	74	2	1	381	1	338	1.60579e-58	228958300	959698	997050	486666700	552612	403315	637981
F_pug_1728	>gi|915089120|ref|XP_013284088.1|_hypothetical_protein_Z517_06895_[Fonsecaea_pedrosoi_CBS_271.37]	95	823	8	0	1	823	1	823	4.26547e-226	787964100	1	1	1690	960045	49295.8	912300
F_pug_1729	>gi|915089113|ref|XP_013284087.1|_hypothetical_protein_Z517_06894_[Fonsecaea_pedrosoi_CBS_271.37]	93	192	2	0	1	192	1	192	7.53947e-48	191639600	1	1	406333300	938414	150376	890874
F_pug_1730	>gi|915089106|ref|XP_013284086.1|_hypothetical_protein_Z517_06893_[Fonsecaea_pedrosoi_CBS_271.37]	96	594	6	0	1	594	1	591	9.77707e-177	623049600	998319	998311	1335	961816	39007.1	932363
F_pug_1731	>gi|915089099|ref|XP_013284085.1|_hypothetical_protein_Z517_06892_[Fonsecaea_pedrosoi_CBS_271.37]	76	533	55	2	1	531	1	525	6.49294e-116	420816500	968978	929204	899666700	727886	406863	564677
F_pug_1732	>gi|915089092|ref|XP_013284084.1|_hypothetical_protein_Z517_06891_[Fonsecaea_pedrosoi_CBS_271.37]	98	553	1	0	1	553	1	553	4.34341e-161	570865400	1	1	1222667000	986552	19230.8	972404
F_pug_1733	>gi|915089085|ref|XP_013284083.1|_hypothetical_protein_Z517_06890_[Fonsecaea_pedrosoi_CBS_271.37]	96	663	9	0	51	713	12	674	8.8414e-184	646896400	929874	983680	1386333000	892489	97014.9	846271
F_pug_1734	>gi|915089078|ref|XP_013284082.1|_hypothetical_protein_Z517_06889_[Fonsecaea_pedrosoi_CBS_271.37]	84	482	40	1	1	481	1	481	3.72884e-115	417874400	1	1	893333300	827160	174528	810992
F_pug_1735	>gi|915089071|ref|XP_013284081.1|_hypothetical_protein_Z517_06888_[Fonsecaea_pedrosoi_CBS_271.37]	97	448	2	0	1	448	1	448	1.10339e-126	455967300	1	1	975333300	973063	61403.5	927968
F_pug_1736	>gi|915089064|ref|XP_013284080.1|_hypothetical_protein_Z517_06887_[Fonsecaea_pedrosoi_CBS_271.37]	96	359	4	0	1	359	1	359	4.80281e-99	363522300	1	994460	776333300	966791	87378.6	909750
F_pug_1737	>gi|915089056|ref|XP_013284079.1|_hypothetical_protein_Z517_06886_[Fonsecaea_pedrosoi_CBS_271.37]	90	1453	96	77	1	1376	1	1453	0	1245853000	1	1	2675667000	889221	53291.5	862120
F_pug_1738	>gi|915089049|ref|XP_013284078.1|_hypothetical_protein_Z517_06885_[Fonsecaea_pedrosoi_CBS_271.37]	94	577	7	3	1	574	1	577	1.91808e-158	562193900	1	1	1204	947037	55336	923558
F_pug_1739	>KIW29932.1_hypothetical_protein_PV07_05717_[Cladophialophora_immunda]	75	309	44	14	1	295	1	304	1.78458e-57	224932200	980066	996721	478	706752	245399	798549
F_pug_1740	>gi|915089035|ref|XP_013284076.1|_hypothetical_protein_Z517_06883_[Fonsecaea_pedrosoi_CBS_271.37]	94	172	1	0	1	172	106	277	2.61278e-43	176928900	1	620939	374666700	954160	672566	627977
F_pug_1741	>gi|915089028|ref|XP_013284075.1|_hypothetical_protein_Z517_06882_[Fonsecaea_pedrosoi_CBS_271.37]	99	1183	2	0	1	1183	1	1183	0	1219684000	1	1	2619333000	990796	2915.45	989896
F_pug_1742	>gi|915089021|ref|XP_013284074.1|_hypothetical_protein_Z517_06881_[Fonsecaea_pedrosoi_CBS_271.37]	99	205	1	0	1	205	1	205	2.6875e-55	216570300	1	1	460	992092	21276.6	983611
F_pug_1743	>gi|915089014|ref|XP_013284073.1|_hypothetical_protein_Z517_06880_[Fonsecaea_pedrosoi_CBS_271.37]	97	354	3	0	1	354	1	354	8.50941e-96	352682800	1	1	753	972868	95959.6	904912
F_pug_1744	>KIX98351.1_hypothetical_protein_Z520_05652_[Fonsecaea_multimorphosa_CBS_102226]	85	407	26	1	48	453	1	404	8.31659e-103	376529600	894273	992629	804333300	771419	231132	747041
F_pug_1745	>KIY03342.1_hypothetical_protein_Z520_00033_[Fonsecaea_multimorphosa_CBS_102226]	29	103	42	5	68	165	253	354	1317246	16659910	311111	235566	29666670	43885.6	1007874	378321
F_pug_1746	>gi|154279632|ref|XP_001540629.1|_hypothetical_protein_HCAG_04469_[Histoplasma_capsulatum_NAm1]	29	87	44	1	792	877	906	989	92113520	14027470	84479.4	55592.3	24	10168.1	239203	330445
F_pug_1747	>gi|915088986|ref|XP_013284069.1|_hypothetical_protein_Z517_06876_[Fonsecaea_pedrosoi_CBS_271.37]	99	531	2	0	1	531	1	531	2.19048e-153	545160500	1	1	1167333000	994321	8368.2	989605
F_pug_1748	>gi|915088979|ref|XP_013284068.1|_hypothetical_protein_Z517_06875_[Fonsecaea_pedrosoi_CBS_271.37]	97	628	8	0	1	628	1	628	2.07973e-187	658665000	1	1	1411667000	973116	46511.6	933391
F_pug_1749	>KIW22544.1_hypothetical_protein_PV07_12422_[Cladophialophora_immunda]	31	62	29	3	66	124	20	80	8396624	13098370	279621	174785	22	46511.6	1132075	404095
F_pug_1750	>gi|915088960|ref|XP_013284065.1|_hypothetical_protein_Z517_06872_[Fonsecaea_pedrosoi_CBS_271.37]	98	366	2	0	1	366	1	366	1.01042e-106	389072400	1	1	831333300	984215	63492.1	939946
F_pug_1751	>gi|915088953|ref|XP_013284064.1|_hypothetical_protein_Z517_06871_[Fonsecaea_pedrosoi_CBS_271.37]	98	233	1	0	1	233	1	233	3.20782e-60	233294000	1	1	496	986737	50314.5	958555
F_pug_1752	>gi|915088946|ref|XP_013284063.1|_hypothetical_protein_Z517_06870_[Fonsecaea_pedrosoi_CBS_271.37]	92	434	9	0	1	434	1	434	2.8955e-116	421281000	1	988610	900666700	932046	165939	799094
F_pug_1753	>gi|915088939|ref|XP_013284062.1|_hypothetical_protein_Z517_06869_[Fonsecaea_pedrosoi_CBS_271.37]	96	201	4	0	1	201	1	200	2.24481e-50	200156300	1	1	424666700	953593	123077	911246
F_pug_1754	>gi|915088932|ref|XP_013284061.1|_hypothetical_protein_Z517_06868_[Fonsecaea_pedrosoi_CBS_271.37]	97	544	2	0	1	544	1	544	1.32203e-157	559251700	1	996337	1197667000	974769	50781.2	928227
F_pug_1755	>gi|915088925|ref|XP_013284060.1|_hypothetical_protein_Z517_06867_[Fonsecaea_pedrosoi_CBS_271.37]	92	567	17	0	1	567	1	564	4.33622e-149	531069200	1	1	1137	914232	102564	874067
F_pug_1756	>gi|915088918|ref|XP_013284059.1|_hypothetical_protein_Z517_06866_[Fonsecaea_pedrosoi_CBS_271.37]	91	654	25	0	1	654	6	658	6.55339e-169	597344700	998473	990895	1279667000	905638	122271	853743
F_pug_1757	>gi|915088911|ref|XP_013284058.1|_hypothetical_protein_Z517_06865_[Fonsecaea_pedrosoi_CBS_271.37]	94	271	8	0	1	271	51	320	4.59235e-71	269993300	1	843750	575	936482	328859	752196
F_pug_1758	>gi|915088904|ref|XP_013284057.1|_hypothetical_protein_Z517_06864_[Fonsecaea_pedrosoi_CBS_271.37]	99	1365	2	0	1	1365	1	1365	0	1387850000	1	1	2981333000	992454	14836.8	952009
F_pug_1759	>gi|915088897|ref|XP_013284056.1|_hypothetical_protein_Z517_06863_[Fonsecaea_pedrosoi_CBS_271.37]	97	291	1	0	1	291	1	291	4.6129e-76	286562200	1	1	610666700	979679	58479.5	949257
F_pug_1760	>gi|915088891|ref|XP_013284055.1|_hypothetical_protein_Z517_06862_[Fonsecaea_pedrosoi_CBS_271.37]	98	861	6	0	1	861	1	860	2.84945e-249	865079000	1	1	1856	977356	22580.7	948826
F_pug_1761	>KIW29907.1_pre-mRNA-splicing_factor_cwc15_[Cladophialophora_immunda]	92	231	7	0	1	231	1	231	8.45432e-56	218583400	1	1	464333300	918865	99236.6	927847
F_pug_1762	>gi|915088878|ref|XP_013284053.1|_hypothetical_protein_Z517_06860_[Fonsecaea_pedrosoi_CBS_271.37]	95	285	3	0	1	285	1	285	3.93414e-78	293375500	1	1	625333300	958120	195122	885258
F_pug_1763	>gi|915088871|ref|XP_013284052.1|_hypothetical_protein_Z517_06859_[Fonsecaea_pedrosoi_CBS_271.37]	77	478	84	69	1	409	54	528	4.17916e-79	298021000	1	899621	635333300	699706	167513	836307
F_pug_1764	>gi|915088861|ref|XP_013284051.1|_hypothetical_protein_Z517_06858_[Fonsecaea_pedrosoi_CBS_271.37]	94	125	1	0	1	125	1	125	7.77443e-26	117621600	1	786164	247	958603	418605	770584
F_pug_1765	>gi|915088854|ref|XP_013284050.1|_hypothetical_protein_Z517_06857_[Fonsecaea_pedrosoi_CBS_271.37]	97	925	4	0	1	925	1	925	1.41749e-267	926089700	1	1	1987333000	979947	30418.2	955173
F_pug_1766	>gi|915088847|ref|XP_013284049.1|_hypothetical_protein_Z517_06856_[Fonsecaea_pedrosoi_CBS_271.37]	95	1591	30	0	1	1591	1	1591	0	1534338000	995620	998118	3296667000	946864	26706.2	911199
F_pug_1767	>KIW44437.1_hypothetical_protein_PV06_02908_[Exophiala_oligosperma]	71	321	34	0	1	321	1	320	4.98636e-67	256831100	1	1	546666700	741410	681818	476164
F_pug_1768	>gi|915073196|ref|XP_013260759.1|_hypothetical_protein_A1O9_06095_[Exophiala_aquamarina_CBS_119918]	26	120	53	4	22	137	1864	1975	86693350	13562920	219697	56366.4	23	19322.3	417624	365624
F_pug_1769	>KIX98316.1_hypothetical_protein_Z520_05617_[Fonsecaea_multimorphosa_CBS_102226]	56	599	112	7	12	603	6	602	5.36718e-102	374981100	932284	929906	801	545022	348000	447290
F_pug_1770	>KIH94179.1_nucleoporin_nup189_[Sporothrix_brasiliensis_5110]	25	156	68	12	216	359	678	831	138580700	12478980	371134	75527.2	20666670	23511.6	604651	334351
F_pug_1771	>KIW46994.1_hypothetical_protein_PV06_02611_[Exophiala_oligosperma]	19	145	72	4	26	166	872	1013	19709800	15421110	183594	126110	27	15603.9	374046	340540
F_pug_1772	>gi|628300468|ref|XP_007733946.1|_hypothetical_protein_A1O3_05636_[Capronia_epimyces_CBS_606.96]	28	69	30	1	27	94	157	221	38422490	13098370	117851	111301	22	17391.3	514423	411206
F_pug_1773	>KIV86779.1_hypothetical_protein_PV11_02368_[Exophiala_sideris]	31	72	31	1	74	144	193	257	49090240	12788670	144309	92068	21333330	19150.2	521531	400561
F_pug_1774	>KIV92895.1_hypothetical_protein_PV10_04155_[Exophiala_mesophila]	45	250	70	2	1	248	1	237	1.48836e-18	95013640	1	987500	198333300	369795	1168421	407294
F_pug_1775	>KIW99784.1_hypothetical_protein_Z518_10712_[Rhinocladiella_mackenziei_CBS_650.93]	25	72	37	3	7	75	199	268	29733550	10465940	802326	143149	16333330	83617.8	2847458	290973
F_pug_1776	>gi|915046506|ref|XP_013278129.1|_hypothetical_protein_Z517_12261_[Fonsecaea_pedrosoi_CBS_271.37]	93	1328	38	0	1	1328	1	1328	0	1269855000	1	1	2727333000	931042	33639.1	903442
F_pug_1777	>gi|915046512|ref|XP_013278130.1|_hypothetical_protein_Z517_12262_[Fonsecaea_pedrosoi_CBS_271.37]	97	642	5	0	1	642	1	642	2.69994e-176	621810800	1	1	1332333000	973216	73770.5	903530
F_pug_1778	>KIW22366.1_hypothetical_protein_PV07_12258_[Cladophialophora_immunda]	70	217	36	7	1	210	3	216	3.57491e-35	149830300	1	990741	316333300	671146	766990	568604
F_pug_1779	>gi|915046526|ref|XP_013278132.1|_hypothetical_protein_Z517_12264_[Fonsecaea_pedrosoi_CBS_271.37]	97	600	3	0	1	600	1	600	1.20401e-171	606171100	1	1	1298667000	975952	47272.7	922451
F_pug_1780	>gi|915046533|ref|XP_013278133.1|_hypothetical_protein_Z517_12265_[Fonsecaea_pedrosoi_CBS_271.37]	100	499	2	0	1	499	1	499	1.24925e-144	515893900	1	1	1104333000	995194	12396.7	984413
F_pug_1781	>gi|915046540|ref|XP_013278134.1|_hypothetical_protein_Z517_12266_[Fonsecaea_pedrosoi_CBS_271.37]	98	448	3	0	1	448	1	448	1.1821e-123	445902100	1	1	953666700	982824	24154.6	974967
F_pug_1782	>gi|915046547|ref|XP_013278135.1|_hypothetical_protein_Z517_12267_[Fonsecaea_pedrosoi_CBS_271.37]	99	435	0	0	1	435	1	435	5.1517e-128	460303100	1	1	984666700	993609	24489.8	968467
F_pug_1783	>gi|915046552|ref|XP_013278136.1|_hypothetical_protein_Z517_12268_[Fonsecaea_pedrosoi_CBS_271.37]	96	342	6	0	1	342	1	342	6.5395e-92	339675500	1	1	725	955624	114865	910586
F_pug_1784	>gi|915046559|ref|XP_013278137.1|_hypothetical_protein_Z517_12269_[Fonsecaea_pedrosoi_CBS_271.37]	93	296	4	0	1	296	1	296	1.24133e-77	291827100	1	1	622	937688	153006	859990
F_pug_1785	>gi|915046566|ref|XP_013278138.1|_hypothetical_protein_Z517_12270_[Fonsecaea_pedrosoi_CBS_271.37]	87	497	36	3	1	494	1	497	1.20281e-117	426236200	1	1	911333300	850124	228426	773160
F_pug_1786	>gi|915046573|ref|XP_013278139.1|_hypothetical_protein_Z517_12271_[Fonsecaea_pedrosoi_CBS_271.37]	99	311	1	0	1	311	1	311	1.74713e-82	308086200	1	1	657	988465	52325.6	954327
F_pug_1787	>gi|915046580|ref|XP_013278140.1|_hypothetical_protein_Z517_12272_[Fonsecaea_pedrosoi_CBS_271.37]	94	1081	22	0	1	1081	1	1081	7.390027e-316	1067002000	1	1	2290667000	945775	47619.1	881390
F_pug_1788	>gi|915046587|ref|XP_013278141.1|_hypothetical_protein_Z517_12273_[Fonsecaea_pedrosoi_CBS_271.37]	94	399	15	3	1	396	30	428	2.27214e-109	398208500	1	932243	851	935508	106838	868294
F_pug_1789	>gi|915046594|ref|XP_013278142.1|_hypothetical_protein_Z517_12274_[Fonsecaea_pedrosoi_CBS_271.37]	87	365	22	0	1	365	1	365	9.4218e-88	326048700	1	1	695666700	856030	236842	774354
F_pug_1790	>gi|915046601|ref|XP_013278143.1|_hypothetical_protein_Z517_12275_[Fonsecaea_pedrosoi_CBS_271.37]	94	779	16	0	1	779	1	779	2.77568e-215	751884200	1	1	1612333000	943069	98901.1	834828
F_pug_1791	>gi|915046608|ref|XP_013278144.1|_hypothetical_protein_Z517_12276_[Fonsecaea_pedrosoi_CBS_271.37]	93	404	13	0	1	404	1	404	4.7819e-103	377149000	1	1	805666700	919361	191710	814591
F_pug_1792	>gi|915046615|ref|XP_013278145.1|_phosphatidylserine_decarboxylase_[Fonsecaea_pedrosoi_CBS_271.37]	98	336	3	0	1	336	1	336	5.89173e-95	349740700	1	1	746666700	978593	64676.6	934943
F_pug_1793	>KIW93581.1_hypothetical_protein_Z519_06186_[Cladophialophora_bantiana_CBS_173.52]	85	627	37	1	1	626	1	625	5.06625e-164	581085500	934328	984252	1244667000	803529	210318	688306
F_pug_1794	>KIW22348.1_hypothetical_protein_PV07_12245_[Cladophialophora_immunda]	79	351	39	0	1	351	19	368	5.38288e-77	290278600	997159	948510	618666700	777545	365270	697295
F_pug_1795	>gi|915046629|ref|XP_013278147.1|_hypothetical_protein_Z517_12279_[Fonsecaea_pedrosoi_CBS_271.37]	97	528	5	1	1	527	1	528	5.73769e-151	537108300	1	1	1150	970191	54054.1	939087
F_pug_1796	>gi|915046636|ref|XP_013278148.1|_hypothetical_protein_Z517_12280_[Fonsecaea_pedrosoi_CBS_271.37]	96	574	7	0	1	574	54	627	8.16025e-164	580156400	1	915470	1242667000	968060	57692.3	917502
F_pug_1797	>gi|915046643|ref|XP_013278149.1|_hypothetical_protein_Z517_12281_[Fonsecaea_pedrosoi_CBS_271.37]	95	350	7	0	1	350	1	350	8.489e-92	339365800	1	1	724333300	949323	89005.2	915007
F_pug_1798	>gi|915046650|ref|XP_013278150.1|_hypothetical_protein_Z517_12282_[Fonsecaea_pedrosoi_CBS_271.37]	99	306	1	0	1	306	1	306	2.20077e-83	311028400	1	1	663333300	991036	32786.9	969880
F_pug_1799	>gi|915046657|ref|XP_013278151.1|_hypothetical_protein_Z517_12283_[Fonsecaea_pedrosoi_CBS_271.37]	93	523	15	0	1	523	1	523	3.46971e-141	504589900	1	1	1080	930767	80717.5	907784
F_pug_1800	>gi|915046662|ref|XP_013278152.1|_hypothetical_protein_Z517_12284_[Fonsecaea_pedrosoi_CBS_271.37]	95	542	7	0	1	542	1	541	1.73302e-154	548876800	1	1	1175333000	952973	65134.1	903719
F_pug_1801	>gi|915046669|ref|XP_013278153.1|_hypothetical_protein_Z517_12285_[Fonsecaea_pedrosoi_CBS_271.37]	83	330	23	0	1	330	1	330	1.63623e-76	288420400	1	1	614666700	839709	345454	715900
F_pug_1802	>gi|915046674|ref|XP_013278154.1|_hypothetical_protein_Z517_12286_[Fonsecaea_pedrosoi_CBS_271.37]	94	418	11	0	1	418	1	418	1.23996e-118	429023500	1	1	917333300	948966	80851.1	900609
F_pug_1803	>gi|915046679|ref|XP_013278155.1|_hypothetical_protein_Z517_12287_[Fonsecaea_pedrosoi_CBS_271.37]	99	342	0	0	1	342	1	342	1.03341e-96	355625000	1	1	759333300	993458	14423.1	985085
F_pug_1804	>gi|915046684|ref|XP_013278156.1|_hypothetical_protein_Z517_12288_[Fonsecaea_pedrosoi_CBS_271.37]	98	228	0	0	1	228	1	228	1.15725e-62	241346200	1	1	513333300	983397	28169	978290
F_pug_1805	>gi|915159743|ref|XP_013312458.1|_hypothetical_protein_PV05_10555_[Exophiala_xenobiotica]	24	372	185	11	27	387	186	537	26023.2	24402370	900249	244614	46333330	50036	569948	440606
F_pug_1806	>gi|915046701|ref|XP_013278159.1|_hypothetical_protein_Z517_12291_[Fonsecaea_pedrosoi_CBS_271.37]	87	126	10	0	1	126	1	126	1.31645e-25	116537700	1	1	244666700	849537	344828	801626
F_pug_1807	>gi|915046708|ref|XP_013278160.1|_hypothetical_protein_Z517_12292_[Fonsecaea_pedrosoi_CBS_271.37]	99	436	2	0	1	436	1	436	2.13186e-123	444973000	1	1	951666700	988573	52380.9	944722
F_pug_1808	>gi|915046715|ref|XP_013278161.1|_hypothetical_protein_Z517_12293_[Fonsecaea_pedrosoi_CBS_271.37]	93	332	8	0	1	332	1	332	5.93037e-89	329765100	1	1	703666700	931598	189873	847193
F_pug_1809	>gi|915046722|ref|XP_013278162.1|_hypothetical_protein_Z517_12294_[Fonsecaea_pedrosoi_CBS_271.37]	96	498	11	0	101	598	1	498	2.12551e-138	495453800	832776	1	1060333000	799849	109589	880382
F_pug_1810	>gi|915046729|ref|XP_013278163.1|_hypothetical_protein_Z517_12295_[Fonsecaea_pedrosoi_CBS_271.37]	97	717	5	1	1	716	1	717	1.86469e-197	692422100	1	1	1484333000	975679	48387.1	935692
F_pug_1811	>gi|915046736|ref|XP_013278164.1|_hypothetical_protein_Z517_12296_[Fonsecaea_pedrosoi_CBS_271.37]	77	250	31	16	1	234	69	317	4.6959e-49	196749600	991525	741071	417333300	760632	668966	541444
F_pug_1812	>gi|915046743|ref|XP_013278165.1|_hypothetical_protein_Z517_12297_[Fonsecaea_pedrosoi_CBS_271.37]	97	507	3	0	1	507	1	507	3.22769e-143	511248500	1	1	1094333000	975632	63745	912711
F_pug_1813	>gi|915046760|ref|XP_013278166.1|_hypothetical_protein_Z517_12298_[Fonsecaea_pedrosoi_CBS_271.37]	96	363	5	0	1	363	1	363	5.59235e-104	379936300	1	1	811666700	964356	55299.5	939315
F_pug_1814	>gi|915046765|ref|XP_013278167.1|_hypothetical_protein_Z517_12299_[Fonsecaea_pedrosoi_CBS_271.37]	88	341	21	0	1	341	1	341	2.22755e-81	304679500	1	1	649666700	870089	229508	789953
F_pug_1815	>gi|915046772|ref|XP_013278168.1|_replication_factor_C_subunit_5_[Fonsecaea_pedrosoi_CBS_271.37]	98	354	0	0	1	354	1	354	2.63971e-94	347727600	1	1	742333300	983657	41237.1	959991
F_pug_1816	>gi|915076231|ref|XP_013282290.1|_hypothetical_protein_Z517_08318_[Fonsecaea_pedrosoi_CBS_271.37]	97	294	6	0	1	294	259	549	9.68966e-78	293065800	1	530055	624666700	958568	413580	707154
F_pug_1817	>gi|628295652|ref|XP_007758017.1|_hypothetical_protein_A1O7_05819_[Cladophialophora_yegresii_CBS_114	27	105	46	4	148	248	323	422	36721230	13562920	177504	128041	23	18341.3	515982	362031
F_pug_1818	>KIY02855.1_hypothetical_protein_Z520_01320_[Fonsecaea_multimorphosa_CBS_102226]	20	302	143	12	482	771	584	877	550837	21150540	306230	217134	39333330	19029.2	294606	589766
F_pug_1819	>gi|628350362|ref|XP_007750473.1|_adenylate_cyclase_[Cladophialophora_psammophila_CBS_110553]	95	2042	52	28	24	2037	1	2041	0	1947630000	988709	1	4186333000	936400	8498.58	963570
F_pug_1820	>gi|915076262|ref|XP_013282294.1|_hypothetical_protein_Z517_08323_[Fonsecaea_pedrosoi_CBS_271.37]	95	818	13	0	1	818	1	818	8.56434e-247	856717200	998779	990315	1838	958290	28481	930735
F_pug_1821	>gi|915076269|ref|XP_013282295.1|_hypothetical_protein_Z517_08324_[Fonsecaea_pedrosoi_CBS_271.37]	96	359	2	0	1	359	1	359	6.458e-103	376374800	1	1	804	974152	75471.7	920053
F_pug_1822	>gi|915076277|ref|XP_013282296.1|_hypothetical_protein_Z517_08325_[Fonsecaea_pedrosoi_CBS_271.37]	98	540	1	0	1	540	1	540	5.09274e-152	540669800	1	1	1157667000	988332	8620.69	989790
F_pug_1823	>gi|915076284|ref|XP_013282297.1|_hypothetical_protein_Z517_08326_[Fonsecaea_pedrosoi_CBS_271.37]	98	305	1	0	1	305	1	305	1.40884e-85	318306300	1	1	679	985010	48387.1	954888
F_pug_1824	>gi|915076291|ref|XP_013282298.1|_hypothetical_protein_Z517_08327_[Fonsecaea_pedrosoi_CBS_271.37]	97	425	3	1	1	424	1	424	2.35631e-124	448070000	1	1	958333300	971284	51813.5	950038
F_pug_1825	>gi|915076299|ref|XP_013282299.1|_hypothetical_protein_Z517_08328_[Fonsecaea_pedrosoi_CBS_271.37]	97	560	5	0	1	560	1	560	1.43582e-162	575820600	1	1	1233333000	971639	47058.8	934066
F_pug_1826	>gi|915076306|ref|XP_013282300.1|_hypothetical_protein_Z517_08329_[Fonsecaea_pedrosoi_CBS_271.37]	98	324	0	0	1	324	1	324	6.66844e-88	326203600	1	1	696	991924	64171.1	939952
F_pug_1827	>gi|915076313|ref|XP_013282301.1|_hypothetical_protein_Z517_08330_[Fonsecaea_pedrosoi_CBS_271.37]	95	766	12	0	1	766	1	764	9.60668e-217	756684600	1	1	1622667000	954884	38869.3	932146
F_pug_1828	>gi|915076320|ref|XP_013282302.1|_hypothetical_protein_Z517_08331_[Fonsecaea_pedrosoi_CBS_271.37]	97	541	4	0	1	541	1	541	1.3027e-157	559251700	1	1	1197667000	976890	36885.2	952324
F_pug_1829	>gi|915076328|ref|XP_013282303.1|_hypothetical_protein_Z517_08332_[Fonsecaea_pedrosoi_CBS_271.37]	97	559	1	0	1	559	1	559	5.13458e-164	580620900	1	1	1243667000	980294	48000	935148
F_pug_1830	>gi|915076335|ref|XP_013282304.1|_hypothetical_protein_Z517_08333_[Fonsecaea_pedrosoi_CBS_271.37]	98	1001	3	0	1	1001	1	1001	3.14667e-289	998249400	1	1	2142667000	989075	23489.9	953199
F_pug_1831	>gi|915076342|ref|XP_013282305.1|_hypothetical_protein_Z517_08334_[Fonsecaea_pedrosoi_CBS_271.37]	94	468	16	3	1	465	30	492	1.85935e-123	445437500	1	941057	952666700	931248	156682	829147
F_pug_1832	>gi|915076348|ref|XP_013282306.1|_hypothetical_protein_Z517_08335_[Fonsecaea_pedrosoi_CBS_271.37]	89	773	51	32	1	741	1	767	1.33317e-188	663155600	1	1	1421333000	873592	53191.5	907195
F_pug_1833	>gi|915076357|ref|XP_013282307.1|_hypothetical_protein_Z517_08336_[Fonsecaea_pedrosoi_CBS_271.37]	92	542	23	0	1	542	1	526	3.57982e-143	511248500	1	1	1094333000	896750	94488.2	865828
F_pug_1834	>gi|915076364|ref|XP_013282308.1|_hypothetical_protein_Z517_08337_[Fonsecaea_pedrosoi_CBS_271.37]	98	376	2	0	1	376	1	376	2.44656e-101	371264700	1	1	793	977805	48128.3	955205
F_pug_1835	>KIW95879.1_PHD_finger-like_domain-containing_protein_5B_[Cladophialophora_bantiana_CBS_173.52]	100	110	0	0	1	110	1	110	1.35663e-29	129390200	1	1	272333300	1	0	1
F_pug_1836	>gi|915076380|ref|XP_013282310.1|_hypothetical_protein_Z517_08339_[Fonsecaea_pedrosoi_CBS_271.37]	92	360	11	1	1	359	1	360	6.88317e-91	336423600	1	1	718	918550	168750	862410
F_pug_1837	>gi|915076385|ref|XP_013282311.1|_hypothetical_protein_Z517_08340_[Fonsecaea_pedrosoi_CBS_271.37]	96	503	7	0	1	503	1	503	1.49869e-143	512332400	1	1	1096667000	961145	65384.6	904450
F_pug_1838	>gi|915076393|ref|XP_013282312.1|_hypothetical_protein_Z517_08341_[Fonsecaea_pedrosoi_CBS_271.37]	93	123	1	1	1	122	1	123	2.93657e-25	115298900	1	1	242	956522	206349	885537
F_pug_1839	>gi|915076401|ref|XP_013282313.1|_hypothetical_protein_Z517_08342_[Fonsecaea_pedrosoi_CBS_271.37]	95	385	7	2	1	383	1	385	1.17954e-105	385665700	1	1	824	947490	106599	894996
F_pug_1840	>gi|915076409|ref|XP_013282314.1|_hypothetical_protein_Z517_08343_[Fonsecaea_pedrosoi_CBS_271.37]	91	323	8	0	1	323	1	323	1.61248e-81	304989200	1	1	650333300	910406	190476	820248
F_pug_1841	>gi|915076417|ref|XP_013282315.1|_hypothetical_protein_Z517_08344_[Fonsecaea_pedrosoi_CBS_271.37]	97	335	2	0	1	335	1	335	4.82229e-91	336733300	1	1	718666700	974243	82901.6	920048
F_pug_1842	>gi|915076425|ref|XP_013282316.1|_hypothetical_protein_Z517_08345_[Fonsecaea_pedrosoi_CBS_271.37]	99	606	2	0	1	606	1	606	9.1559e-177	623204500	1	1	1335333000	990358	10676.2	982031
F_pug_1843	>gi|915076434|ref|XP_013282317.1|_hypothetical_protein_Z517_08346_[Fonsecaea_pedrosoi_CBS_271.37]	96	334	4	0	1	334	1	334	4.79354e-91	336733300	1	1	718666700	965950	128866	874917
F_pug_1844	>KIW24380.1_calmodulin_[Cladophialophora_immunda]	100	149	0	0	1	149	1	149	3.89372e-36	151998200	1	1	321	1	0	1
F_pug_1845	>gi|915076450|ref|XP_013282319.1|_hypothetical_protein_Z517_08348_[Fonsecaea_pedrosoi_CBS_271.37]	99	351	1	0	1	351	1	351	1.97434e-95	351444000	1	1	750333300	990757	34313.7	964975
F_pug_1846	>gi|915076458|ref|XP_013282320.1|_hypothetical_protein_Z517_08350_[Fonsecaea_pedrosoi_CBS_271.37]	81	689	51	1	1	688	1	682	4.25078e-165	584801900	1	1	1252667000	800596	231372	642739
F_pug_1847	>gi|915076465|ref|XP_013282321.1|_hypothetical_protein_Z517_08351_[Fonsecaea_pedrosoi_CBS_271.37]	96	1115	35	26	1	1089	1	1115	0	1099985000	1	927621	2361667000	957044	21406.7	941474
F_pug_1848	>gi|628217026|ref|XP_007719753.1|_histone_H4_[Capronia_coronata_CBS_617.96]	100	103	0	0	1	103	1	103	3.06917e-22	104769100	1	1	219333300	1	0	1
F_pug_1849	>gi|915076480|ref|XP_013282323.1|_hypothetical_protein_Z517_08353_[Fonsecaea_pedrosoi_CBS_271.37]	99	328	0	0	1	328	1	328	1.17814e-96	355315300	1	1	758666700	997808	30769.2	969993
F_pug_1850	>gi|915076488|ref|XP_013282324.1|_hypothetical_protein_Z517_08354_[Fonsecaea_pedrosoi_CBS_271.37]	94	148	5	0	1	148	1	144	1.00224e-31	137287500	1	1	289333300	921444	65934.1	957970
F_pug_1851	>gi|915076495|ref|XP_013282325.1|_cAMP-dependent_protein_kinase_type_2_[Fonsecaea_pedrosoi_CBS_271.3	99	427	0	0	1	427	1	427	3.29761e-124	447605400	1	1	957333300	995494	17167.4	979405
F_pug_1852	>KIX95753.1_hypothetical_protein_Z520_08461_[Fonsecaea_multimorphosa_CBS_102226]	94	796	20	0	1	796	1	796	1.58169e-218	762723700	1	1	1635667000	939139	30075.2	954658
F_pug_1853	>gi|915076509|ref|XP_013282327.1|_hypothetical_protein_Z517_08357_[Fonsecaea_pedrosoi_CBS_271.37]	98	795	7	1	1	794	1	795	1.42346e-238	829308900	1	1	1779	977472	32894.7	929418
F_pug_1854	>gi|915076516|ref|XP_013282328.1|_hypothetical_protein_Z517_08358_[Fonsecaea_pedrosoi_CBS_271.37]	92	789	39	31	1	758	1	789	4.28869e-211	737947800	1	1	1582333000	919249	52816.9	905857
F_pug_1855	>gi|915076523|ref|XP_013282329.1|_hypothetical_protein_Z517_08359_[Fonsecaea_pedrosoi_CBS_271.37]	98	154	0	0	1	154	1	154	4.15943e-36	151998200	1	1	321	986680	91743.1	938331
F_pug_1856	>gi|915076530|ref|XP_013282330.1|_hypothetical_protein_Z517_08360_[Fonsecaea_pedrosoi_CBS_271.37]	94	249	5	0	1	249	1	249	2.45309e-65	250482300	1	1	533	947275	191781	853858
F_pug_1857	>gi|915076537|ref|XP_013282331.1|_hypothetical_protein_Z517_08361_[Fonsecaea_pedrosoi_CBS_271.37]	96	1000	12	0	1	1000	1	1000	1.17381e-282	976415700	1	1	2095667000	967231	31250	943107
F_pug_1858	>gi|915076545|ref|XP_013282332.1|_imidazoleglycerol_phosphate_synthase,_cyclase_subunit_[Fonsecaea_p	96	584	10	0	1	584	1	583	1.18594e-163	579537000	1	1	1241333000	960041	27888.5	962317
F_pug_1859	>gi|915076552|ref|XP_013282333.1|_hypothetical_protein_Z517_08363_[Fonsecaea_pedrosoi_CBS_271.37]	97	293	0	0	1	293	1	293	1.09251e-77	291981900	1	1	622333300	977999	98837.2	914110
F_pug_1860	>gi|915076559|ref|XP_013282334.1|_hypothetical_protein_Z517_08364_[Fonsecaea_pedrosoi_CBS_271.37]	95	533	8	0	1	533	1	533	1.90767e-150	535405000	1	1	1146333000	962227	51948.1	938043
F_pug_1861	>gi|915076566|ref|XP_013282335.1|_hypothetical_protein_Z517_08365_[Fonsecaea_pedrosoi_CBS_271.37]	93	1331	22	0	1	1331	1	1331	0	1280075000	1	1	2749333000	938873	45317.2	858140
F_pug_1862	>gi|915076573|ref|XP_013282336.1|_hypothetical_protein_Z517_08366_[Fonsecaea_pedrosoi_CBS_271.37]	97	685	5	0	1	685	1	685	8.44027e-199	696757900	1	1	1493667000	976466	34246.6	935112
F_pug_1863	>gi|628317646|ref|XP_007761938.1|_hypothetical_protein_A1O7_09762_[Cladophialophora_yegresii_CBS_114	50	1165	286	15	1	1150	1	1153	2.46714e-154	550580200	997398	977947	1179	463565	211221	419438
F_pug_1864	>gi|915076582|ref|XP_013282337.1|_hypothetical_protein_Z517_08367_[Fonsecaea_pedrosoi_CBS_271.37]	95	519	14	1	1	518	1	519	9.77467e-145	516358500	1	1	1105333000	938845	76612.9	897109
F_pug_1865	>gi|915076589|ref|XP_013282338.1|_hypothetical_protein_Z517_08368_[Fonsecaea_pedrosoi_CBS_271.37]	92	325	4	2	26	348	1	325	7.42227e-84	312886600	928161	987842	667333300	859596	215054	802763
F_pug_1866	>gi|915076597|ref|XP_013282339.1|_hypothetical_protein_Z517_08369_[Fonsecaea_pedrosoi_CBS_271.37]	93	402	13	0	1	402	1	402	9.7595e-109	396040600	1	997519	846333300	937939	126263	875012
F_pug_1867	>KIV96930.1_hypothetical_protein_PV10_00743_[Exophiala_mesophila]	30	61	29	3	6	63	38	97	4320559	12324130	552381	284360	20333330	83676.3	2260000	294430
F_pug_1868	>gi|915076611|ref|XP_013282341.1|_hypothetical_protein_Z517_08371_[Fonsecaea_pedrosoi_CBS_271.37]	97	1146	8	4	1	1142	1	1146	0	1148298000	999125	994792	2465667000	971245	53872.1	890438
F_pug_1869	>gi|915076618|ref|XP_013282342.1|_hypothetical_protein_Z517_08372_[Fonsecaea_pedrosoi_CBS_271.37]	92	729	46	25	1	704	1	720	4.75062e-190	667801100	1	1	1431333000	893095	79497.9	899334
F_pug_1870	>KIW95840.1_sorting_nexin-3_[Cladophialophora_bantiana_CBS_173.52]	100	143	0	0	1	143	1	143	8.88544e-37	154011200	1	1	325333300	1	0	1
F_pug_1871	>gi|915076634|ref|XP_013282344.1|_hypothetical_protein_Z517_08374_[Fonsecaea_pedrosoi_CBS_271.37]	92	1059	37	3	1	1056	1	1059	3.69498e-279	964956800	1	1	2071	916642	69767.4	849075
F_pug_1872	>gi|915076648|ref|XP_013282346.1|_hypothetical_protein_Z517_08376_[Fonsecaea_pedrosoi_CBS_271.37]	98	967	9	1	62	1027	1	966	1.17641e-280	969757100	940604	1	2081333000	921216	54140.1	865310
F_pug_1873	>KIX98834.1_hypothetical_protein_Z520_05295_[Fonsecaea_multimorphosa_CBS_102226]	93	159	6	0	1	159	1	159	2.30625e-37	156333900	1	952096	330333300	927035	219298	855000
F_pug_1874	>gi|915109442|ref|XP_013287269.1|_hypothetical_protein_Z517_02706_[Fonsecaea_pedrosoi_CBS_271.37]	97	482	3	0	1	482	1	482	1.09039e-136	489414700	1	1	1047333000	979426	43103.4	949158
F_pug_1875	>gi|915109447|ref|XP_013287270.1|_hypothetical_protein_Z517_02707_[Fonsecaea_pedrosoi_CBS_271.37]	95	496	7	0	1	496	1	496	5.00796e-137	490808400	944762	928839	1050333000	896699	202586	746263
F_pug_1876	>gi|915109451|ref|XP_013287271.1|_ATP-dependent_Clp_endopeptidase,_proteolytic_subunit_ClpP_[Fonseca	99	202	1	0	32	233	53	254	7.79933e-50	198917500	866953	795276	422	845127	201389	848458
F_pug_1877	>gi|915109456|ref|XP_013287272.1|_hypothetical_protein_Z517_02709_[Fonsecaea_pedrosoi_CBS_271.37]	93	261	5	0	1	261	1	261	1.28443e-63	244907700	1	1	521	944982	210145	846264
F_pug_1878	>gi|915109462|ref|XP_013287273.1|_hypothetical_protein_Z517_02710_[Fonsecaea_pedrosoi_CBS_271.37]	89	662	28	1	1	661	1	662	6.50986e-173	610661700	1	1	1308333000	896119	122137	812403
F_pug_1879	>gi|915109467|ref|XP_013287274.1|_hypothetical_protein_Z517_02711_[Fonsecaea_pedrosoi_CBS_271.37]	72	863	117	2	4	864	40	881	1.56259e-172	610197100	996528	955732	1307333000	690493	212928	649461
F_pug_1880	>gi|915109472|ref|XP_013287275.1|_hypothetical_protein_Z517_02712_[Fonsecaea_pedrosoi_CBS_271.37]	97	408	2	1	1	407	1	408	1.38036e-108	395576100	1	1	845333300	975385	35874.4	959363
F_pug_1881	>gi|915109477|ref|XP_013287276.1|_hypothetical_protein_Z517_02713_[Fonsecaea_pedrosoi_CBS_271.37]	94	397	10	0	1	397	1	397	3.34639e-103	377613500	1	1	806666700	930411	87179.5	915094
F_pug_1882	>gi|915109483|ref|XP_013287277.1|_hypothetical_protein_Z517_02714_[Fonsecaea_pedrosoi_CBS_271.37]	96	111	2	0	1	111	1	111	1.872e-22	105698200	1	1	221333300	952654	94117.6	941827
F_pug_1883	>gi|915109488|ref|XP_013287278.1|_hypothetical_protein_Z517_02715_[Fonsecaea_pedrosoi_CBS_271.37]	97	428	2	0	1	428	1	428	2.89297e-119	431191400	1	1	922	981199	35398.2	959141
F_pug_1884	>gi|915109498|ref|XP_013287280.1|_hypothetical_protein_Z517_02717_[Fonsecaea_pedrosoi_CBS_271.37]	95	542	12	0	303	844	33	574	2.59813e-152	542373200	642180	944251	1161333000	606652	295276	566593
F_pug_1885	>gi|915109504|ref|XP_013287281.1|_hypothetical_protein_Z517_02718_[Fonsecaea_pedrosoi_CBS_271.37]	96	301	1	0	1	301	1	301	5.59493e-83	309634700	1	1	660333300	972509	91954	919271
F_pug_1886	>gi|915109512|ref|XP_013287282.1|_60S_ribosomal_protein_L33-A_[Fonsecaea_pedrosoi_CBS_271.37]	99	109	0	0	1	109	1	109	7.57157e-25	113595500	1	1	238333300	993056	10869.6	992940
F_pug_1887	>gi|915109518|ref|XP_013287283.1|_glucose-6-phosphate_1-dehydrogenase_[Fonsecaea_pedrosoi_CBS_271.37	100	510	0	0	1	510	1	510	9.82725e-148	526268800	1	1	1126667000	998523	0	1
F_pug_1888	>gi|915109523|ref|XP_013287284.1|_hypothetical_protein_Z517_02721_[Fonsecaea_pedrosoi_CBS_271.37]	98	360	5	0	1	360	1	360	6.49403e-103	376374800	1	1	804	976518	37837.8	964875
F_pug_1889	>gi|915109528|ref|XP_013287285.1|_hypothetical_protein_Z517_02722_[Fonsecaea_pedrosoi_CBS_271.37]	94	109	2	0	1	109	1	109	1.71954e-21	102446400	1	1	214333300	926513	197531	883548
F_pug_1890	>gi|915109533|ref|XP_013287286.1|_hypothetical_protein_Z517_02723_[Fonsecaea_pedrosoi_CBS_271.37]	95	1212	25	11	1	1201	1	1211	0	1159602000	1	1	2490	949054	21875	944017
F_pug_1891	>ERT03178.1_hypothetical_protein_HMPREF1624_01483_[Sporothrix_schenckii_ATCC_58251]	24	119	61	5	2	115	235	350	18254850	14646870	271429	104036	25333330	28326.5	677966	434560
F_pug_1892	>gi|915109543|ref|XP_013287288.1|_hypothetical_protein_Z517_02725_[Fonsecaea_pedrosoi_CBS_271.37]	98	522	1	0	1	522	1	522	5.61867e-151	537108300	1	1	1150	985151	24291.5	968084
F_pug_1893	>gi|915109548|ref|XP_013287289.1|_hypothetical_protein_Z517_02726_[Fonsecaea_pedrosoi_CBS_271.37]	87	443	28	0	31	473	1	439	9.51654e-110	399757000	936575	1	854333300	804457	210280	768255
F_pug_1894	>gi|915109553|ref|XP_013287290.1|_hypothetical_protein_Z517_02727_[Fonsecaea_pedrosoi_CBS_271.37]	97	350	4	0	1	350	1	350	1.74548e-97	358257400	1	1	765	974109	60000	939962
F_pug_1895	>KIW23150.1_hypothetical_protein,_variant_[Cladophialophora_immunda]	82	619	92	85	1	534	1	619	3.17178e-122	441876000	1	1	945	770799	86614.2	879537
F_pug_1896	>gi|915109563|ref|XP_013287292.1|_hypothetical_protein_Z517_02729_[Fonsecaea_pedrosoi_CBS_271.37]	97	486	9	0	1	486	1	482	7.3783e-131	470058600	1	1	1005667000	954143	49382.7	936387
F_pug_1897	>gi|915109568|ref|XP_013287293.1|_hypothetical_protein_Z517_02730_[Fonsecaea_pedrosoi_CBS_271.37]	91	540	19	4	1	536	1	540	2.14673e-141	505364200	1	1	1081667000	911261	90909.1	890626
F_pug_1898	>gi|915109573|ref|XP_013287294.1|_hypothetical_protein_Z517_02731_[Fonsecaea_pedrosoi_CBS_271.37]	98	491	1	0	324	814	1	491	1.03421e-137	493595700	603194	1	1056333000	597023	172269	796652
F_pug_1899	>gi|915109589|ref|XP_013287296.1|_hypothetical_protein_Z517_02733_[Fonsecaea_pedrosoi_CBS_271.37]	73	286	36	3	1	283	1	285	1.23044e-58	228648600	1	969388	486	734879	622378	553756
F_pug_1900	>gi|915109594|ref|XP_013287297.1|_hypothetical_protein_Z517_02734_[Fonsecaea_pedrosoi_CBS_271.37]	95	143	2	0	1	143	1	143	4.66652e-37	154940300	1	1	327333300	965585	145454	903355
F_pug_1901	>gi|915109596|ref|XP_013287298.1|_alanine-tRNA_ligase_[Fonsecaea_pedrosoi_CBS_271.37]	99	963	0	0	1	963	1	963	3.12006e-286	988184200	1	1	2121	996242	0	1
F_pug_1902	>gi|915109603|ref|XP_013287299.1|_hypothetical_protein_Z517_02736_[Fonsecaea_pedrosoi_CBS_271.37]	92	305	9	1	1	304	1	305	2.50128e-77	290898000	1	1	620	926295	141936	886575
F_pug_1903	>gi|915109614|ref|XP_013287300.1|_hypothetical_protein_Z517_02737_[Fonsecaea_pedrosoi_CBS_271.37]	89	181	5	0	5	185	1	181	8.66969e-46	184671400	978378	989071	391333300	900307	394495	754508
F_pug_1904	>gi|915109624|ref|XP_013287301.1|_hypothetical_protein_Z517_02738_[Fonsecaea_pedrosoi_CBS_271.37]	92	899	34	7	1	892	1	898	5.59095e-248	860898100	1	1	1847	916474	41522.5	923067
F_pug_1905	>gi|915109628|ref|XP_013287302.1|_hypothetical_protein_Z517_02739_[Fonsecaea_pedrosoi_CBS_271.37]	98	616	1	0	1	616	1	616	5.97336e-183	643799400	1	1	1379667000	989008	33582.1	948550
F_pug_1906	>gi|915109633|ref|XP_013287303.1|_hypothetical_protein_Z517_02740_[Fonsecaea_pedrosoi_CBS_271.37]	96	317	1	0	1	317	1	317	3.16121e-89	330539400	1	1	705333300	972426	78125	925104
F_pug_1907	>gi|915109637|ref|XP_013287304.1|_hypothetical_protein_Z517_02741_[Fonsecaea_pedrosoi_CBS_271.37]	96	696	18	0	1	696	1	694	2.42219e-198	695364200	988636	953297	1490667000	936152	83333.3	858695
F_pug_1908	>gi|915109639|ref|XP_013287305.1|_hypothetical_protein_Z517_02742_[Fonsecaea_pedrosoi_CBS_271.37]	98	512	2	0	1	512	1	512	6.57964e-144	513571200	1	1	1099333000	987130	20920.5	973944
F_pug_1909	>gi|915109642|ref|XP_013287306.1|_hypothetical_protein_Z517_02743_[Fonsecaea_pedrosoi_CBS_271.37]	95	249	3	0	8	256	2	250	5.4226e-63	242739800	972656	996000	516333300	935952	121622	905895
F_pug_1910	>gi|915109647|ref|XP_013287307.1|_hypothetical_protein_Z517_02744_[Fonsecaea_pedrosoi_CBS_271.37]	93	426	18	10	1	416	1	426	2.19512e-114	414932200	1	1	887	926210	72961.4	911482
F_pug_1911	>gi|915109652|ref|XP_013287308.1|_hypothetical_protein_Z517_02745_[Fonsecaea_pedrosoi_CBS_271.37]	97	540	4	0	1	540	1	540	5.16383e-150	534011300	998152	998152	1143333000	971121	52208.8	929912
F_pug_1912	>KIW23168.1_hypothetical_protein_PV07_11388_[Cladophialophora_immunda]	71	235	33	20	157	371	317	551	6.3598e-39	164541000	573333	407279	348	400614	579787	452023
F_pug_1913	>gi|915109657|ref|XP_013287309.1|_hypothetical_protein_Z517_02746_[Fonsecaea_pedrosoi_CBS_271.37]	92	346	12	0	1	346	1	343	2.81157e-92	340914300	1	1	727666700	907315	147783	849659
F_pug_1914	>gi|915109662|ref|XP_013287310.1|_hypothetical_protein_Z517_02747_[Fonsecaea_pedrosoi_CBS_271.37]	93	353	6	0	1	353	157	508	3.0168e-96	354695900	1	692913	757333300	939231	400966	598746
F_pug_1915	>gi|915109667|ref|XP_013287311.1|_hypothetical_protein_Z517_02748_[Fonsecaea_pedrosoi_CBS_271.37]	99	631	2	1	1	630	1	631	4.07352e-183	644418800	1	1	1381	989019	18656.7	971582
F_pug_1916	>gi|915109672|ref|XP_013287312.1|_hypothetical_protein_Z517_02749_[Fonsecaea_pedrosoi_CBS_271.37]	96	239	3	0	1	239	1	239	1.24602e-66	254663200	1	1	542	967857	126582	897201
F_pug_1917	>gi|915109680|ref|XP_013287314.1|_hypothetical_protein_Z517_02751_[Fonsecaea_pedrosoi_CBS_271.37]	84	392	35	2	4	393	1	391	3.2041e-96	354386200	992366	1	756666700	818018	278688	745527
F_pug_1918	>gi|915109684|ref|XP_013287315.1|_hypothetical_protein_Z517_02752_[Fonsecaea_pedrosoi_CBS_271.37]	96	793	11	0	1	793	1	793	8.72369e-229	796790500	1	1	1709	966265	27210.9	948028
F_pug_1919	>gi|915109690|ref|XP_013287316.1|_hypothetical_protein_Z517_02753_[Fonsecaea_pedrosoi_CBS_271.37]	96	380	5	0	1	380	1	380	4.23063e-103	377149000	1	1	805666700	959889	57692.3	939745
F_pug_1920	>gi|915109695|ref|XP_013287317.1|_hypothetical_protein_Z517_02754_[Fonsecaea_pedrosoi_CBS_271.37]	93	574	15	0	1	574	1	574	5.23961e-150	534166200	998261	998261	1143667000	927297	108108	877087
F_pug_1921	>gi|915109699|ref|XP_013287318.1|_hypothetical_protein_Z517_02755_[Fonsecaea_pedrosoi_CBS_271.37]	91	595	16	0	1	595	1	595	1.80456e-162	575665800	1	1	1233	923365	133333	805720
F_pug_1922	>gi|915109923|ref|XP_013287361.1|_hypothetical_protein_Z517_02798_[Fonsecaea_pedrosoi_CBS_271.37]	99	152	1	0	1	152	1	152	2.23406e-37	156179100	1	1	330	990000	37383.2	974632
F_pug_1923	>gi|915109917|ref|XP_013287360.1|_hypothetical_protein_Z517_02797_[Fonsecaea_pedrosoi_CBS_271.37]	96	280	0	0	1	280	1	280	1.0079e-75	285323400	1	1	608	971246	109827	904289
F_pug_1924	>gi|915109910|ref|XP_013287359.1|_hypothetical_protein_Z517_02796_[Fonsecaea_pedrosoi_CBS_271.37]	89	380	24	11	1	369	1	379	3.45528e-90	334255800	984000	984416	713333300	869565	161290	850046
F_pug_1925	>gi|915109904|ref|XP_013287358.1|_hypothetical_protein_Z517_02795_[Fonsecaea_pedrosoi_CBS_271.37]	98	547	2	1	1	546	1	547	2.25055e-159	565136000	1	1	1210333000	981882	26819.9	961091
F_pug_1926	>gi|915109899|ref|XP_013287357.1|_hypothetical_protein_Z517_02794_[Fonsecaea_pedrosoi_CBS_271.37]	99	563	0	0	1	563	1	563	7.31812e-171	603383800	1	1	1292667000	995380	3921.57	994614
F_pug_1927	>gi|915109894|ref|XP_013287356.1|_hypothetical_protein_Z517_02793_[Fonsecaea_pedrosoi_CBS_271.37]	96	109	3	0	1	109	1	109	2.4909e-22	105233700	1	1	220333300	948350	86956.5	945148
F_pug_1928	>gi|915109888|ref|XP_013287355.1|_hypothetical_protein_Z517_02792_[Fonsecaea_pedrosoi_CBS_271.37]	97	661	7	0	1	661	1	660	1.23303e-183	646277000	1	1	1385	968080	12820.5	984658
F_pug_1929	>gi|915109883|ref|XP_013287354.1|_hypothetical_protein_Z517_02791_[Fonsecaea_pedrosoi_CBS_271.37]	90	525	27	5	1	520	1	524	3.11157e-130	468200400	1	1	1001667000	891956	137931	859522
F_pug_1930	>gi|915109875|ref|XP_013287353.1|_hypothetical_protein_Z517_02790_[Fonsecaea_pedrosoi_CBS_271.37]	91	746	23	2	1	744	1	745	2.32919e-200	702177600	1	1	1505333000	917700	78947.4	877566
F_pug_1931	>gi|915109870|ref|XP_013287352.1|_hypothetical_protein_Z517_02789_[Fonsecaea_pedrosoi_CBS_271.37]	100	751	1	0	1	751	1	751	4.03543e-222	774492200	1	1	1661	997198	0	1
F_pug_1932	>gi|915109865|ref|XP_013287351.1|_hypothetical_protein_Z517_02788_[Fonsecaea_pedrosoi_CBS_271.37]	93	579	7	1	1	578	1	579	4.43669e-164	580930600	1	1	1244333000	937940	110266	832026
F_pug_1933	>gi|915109860|ref|XP_013287350.1|_hypothetical_protein_Z517_02787_[Fonsecaea_pedrosoi_CBS_271.37]	97	156	2	0	1	156	1	156	4.9379e-39	161753700	1	1	342	971591	109244	924344
F_pug_1934	>gi|915109855|ref|XP_013287349.1|_hypothetical_protein_Z517_02786_[Fonsecaea_pedrosoi_CBS_271.37]	96	617	8	0	1	617	1	617	7.95763e-180	633424500	1	1	1357333000	966303	57915.1	916004
F_pug_1935	>gi|915109850|ref|XP_013287348.1|_hypothetical_protein_Z517_02785_[Fonsecaea_pedrosoi_CBS_271.37]	92	239	8	0	1	239	1	239	4.85057e-52	206195400	1	1	437666700	917540	162393	890089
F_pug_1936	>gi|915109846|ref|XP_013287347.1|_hypothetical_protein_Z517_02784_[Fonsecaea_pedrosoi_CBS_271.37]	97	347	3	0	1	347	1	347	8.84899e-91	335959100	1	1	717	975068	61452.5	944931
F_pug_1937	>gi|915109841|ref|XP_013287346.1|_hypothetical_protein_Z517_02783_[Fonsecaea_pedrosoi_CBS_271.37]	89	1319	55	0	3	1321	1	1319	0	1220458000	998486	1	2621	894845	64102.6	842265
F_pug_1938	>gi|915109836|ref|XP_013287345.1|_hypothetical_protein_Z517_02782_[Fonsecaea_pedrosoi_CBS_271.37]	96	1243	10	0	1	1243	1	1243	0	1211167000	1	977201	2601	964524	24615.4	932249
F_pug_1939	>gi|915109831|ref|XP_013287344.1|_hypothetical_protein_Z517_02781_[Fonsecaea_pedrosoi_CBS_271.37]	93	565	10	0	19	583	52	616	2.29208e-160	568697500	969125	917208	1218	911222	149194	796797
F_pug_1940	>gi|915109826|ref|XP_013287343.1|_hypothetical_protein_Z517_02780_[Fonsecaea_pedrosoi_CBS_271.37]	96	567	7	0	1	567	1	566	1.3198e-162	575975500	1	1	1233667000	962549	67226.9	915787
F_pug_1941	>gi|915109821|ref|XP_013287342.1|_hypothetical_protein_Z517_02779_[Fonsecaea_pedrosoi_CBS_271.37]	94	206	5	0	1	206	1	206	3.8216e-51	202788700	1	1	430333300	947175	106061	922616
F_pug_1942	>gi|915109816|ref|XP_013287341.1|_hypothetical_protein_Z517_02778_[Fonsecaea_pedrosoi_CBS_271.37]	94	418	6	0	1	418	1	418	6.26666e-116	420042200	1	1	898	945595	134021	870632
F_pug_1943	>gi|915109811|ref|XP_013287340.1|_hypothetical_protein_Z517_02777_[Fonsecaea_pedrosoi_CBS_271.37]	98	564	8	0	1	564	1	559	1.99185e-162	575356100	1	1	1232333000	966283	19084	972212
F_pug_1944	>gi|628301787|ref|XP_007734129.1|_hypothetical_protein_A1O3_05819_[Capronia_epimyces_CBS_606.96]	25	209	97	22	7	193	524	731	2295265	17743850	358925	215098	32	28012.8	425234	524916
F_pug_1945	>gi|915109800|ref|XP_013287338.1|_hypothetical_protein_Z517_02775_[Fonsecaea_pedrosoi_CBS_271.37]	93	518	11	0	1	518	1	518	6.23661e-138	493750500	1	1	1056667000	934828	121495	867765
F_pug_1946	>gi|915109795|ref|XP_013287337.1|_hypothetical_protein_Z517_02774_[Fonsecaea_pedrosoi_CBS_271.37]	94	218	5	0	1	218	1	218	1.44833e-53	210995700	1	1	448	936585	161765	881405
F_pug_1947	>gi|915109790|ref|XP_013287336.1|_hypothetical_protein_Z517_02773_[Fonsecaea_pedrosoi_CBS_271.37]	95	416	7	0	1	416	1	416	5.57514e-116	420197100	1	1	898333300	954658	64220.2	929027
F_pug_1948	>KIW30618.1_hypothetical_protein_PV07_06351_[Cladophialophora_immunda]	28	144	72	14	211	340	89	228	80277450	12788670	215589	148620	21333330	15713.2	419214	468766
F_pug_1949	>gi|628312325|ref|XP_007741270.1|_hypothetical_protein_A1O5_02464_[Cladophialophora_psammophila_CBS_	95	166	3	0	1	166	1	166	6.40319e-44	178167700	1	1	377333300	953665	105769	930460
F_pug_1950	>gi|915109772|ref|XP_013287333.1|_hypothetical_protein_Z517_02770_[Fonsecaea_pedrosoi_CBS_271.37]	98	229	3	0	1	229	1	229	1.97645e-64	247230500	1	1	526	981343	62893.1	948280
F_pug_1951	>gi|915109767|ref|XP_013287332.1|_hypothetical_protein_Z517_02769_[Fonsecaea_pedrosoi_CBS_271.37]	97	314	2	0	1	314	1	314	5.62573e-88	326358400	1	1	696333300	972533	56497.2	949743
F_pug_1952	>gi|915109762|ref|XP_013287331.1|_hypothetical_protein_Z517_02768_[Fonsecaea_pedrosoi_CBS_271.37]	98	723	4	0	1	723	1	723	8.34171e-212	740115700	1	1	1587	984084	22222.2	965598
F_pug_1953	>gi|915109752|ref|XP_013287329.1|_hypothetical_protein_Z517_02766_[Fonsecaea_pedrosoi_CBS_271.37]	97	187	1	0	1	187	1	187	8.86442e-48	191329900	1	1	405666700	972045	108527	921972
F_pug_1954	>gi|915109747|ref|XP_013287328.1|_hypothetical_protein_Z517_02765_[Fonsecaea_pedrosoi_CBS_271.37]	93	612	14	0	1	612	3	614	1.08629e-168	596415600	1	996743	1277667000	939461	98039.2	859594
F_pug_1955	>gi|915109742|ref|XP_013287327.1|_hypothetical_protein_Z517_02764_[Fonsecaea_pedrosoi_CBS_271.37]	81	549	85	77	1	472	1	548	1.90089e-90	335959100	1	1	717	734882	150538	861160
F_pug_1956	>gi|915109737|ref|XP_013287326.1|_hypothetical_protein_Z517_02763_[Fonsecaea_pedrosoi_CBS_271.37]	99	487	2	0	1	487	1	487	3.03922e-139	497931400	1	1	1065667000	987643	8264.46	989593
F_pug_1957	>gi|915109734|ref|XP_013287325.1|_hypothetical_protein_Z517_02762_[Fonsecaea_pedrosoi_CBS_271.37]	89	495	21	10	1	485	1	495	2.12851e-127	458599700	1	1	981	900000	149573	813404
F_pug_1958	>gi|915109729|ref|XP_013287324.1|_hypothetical_protein_Z517_02761_[Fonsecaea_pedrosoi_CBS_271.37]	99	643	3	0	1	643	1	643	1.20205e-188	662845900	1	1	1420667000	984978	19305	972497
F_pug_1959	>gi|915109724|ref|XP_013287323.1|_hypothetical_protein_Z517_02760_[Fonsecaea_pedrosoi_CBS_271.37]	90	494	9	0	1	494	1	494	5.96777e-128	460457900	1	1	985	914295	135965	837682
F_pug_1960	>gi|915109719|ref|XP_013287322.1|_hypothetical_protein_Z517_02759_[Fonsecaea_pedrosoi_CBS_271.37]	89	1373	73	1	1	1372	1	1344	0	1170906000	1	1	2514333000	865122	73333.3	842386
F_pug_1961	>gi|915109714|ref|XP_013287321.1|_hypothetical_protein_Z517_02758_[Fonsecaea_pedrosoi_CBS_271.37]	99	436	1	0	1	436	1	436	1.72001e-123	445282700	1	1	952333300	992703	17167.4	979405
F_pug_1962	>gi|915109709|ref|XP_013287320.1|_hypothetical_protein_Z517_02757_[Fonsecaea_pedrosoi_CBS_271.37]	97	373	6	0	1	373	1	373	1.85041e-100	368322600	1	1	786666700	972394	88669.9	909727
F_pug_1963	>gi|915109704|ref|XP_013287319.1|_NADH-ubiquinone_oxidoreductase_49_kDa_subunit,_mitochondrial_[Fons	99	494	1	0	65	558	1	494	7.26312e-145	516823000	885305	1	1106333000	888146	33962.3	950283
F_pug_1964	>KIW23220.1_calcium/calmodulin-dependent_protein_kinase_[Cladophialophora_immunda]	99	417	0	0	1	417	1	417	2.6617e-116	421281000	995227	997608	900666700	986491	22123.9	974839
F_pug_1965	>gi|915109935|ref|XP_013287363.1|_hypothetical_protein_Z517_02800_[Fonsecaea_pedrosoi_CBS_271.37]	92	277	16	3	1	274	3	271	1.8217e-64	247849900	1	992620	527333300	884788	101796	913608
F_pug_1966	>gi|915109940|ref|XP_013287364.1|_hypothetical_protein_Z517_02801_[Fonsecaea_pedrosoi_CBS_271.37]	75	241	50	6	9	243	25	235	6.23735e-32	139765100	967078	694079	294666700	554580	628788	580690
F_pug_1967	>gi|915109954|ref|XP_013287367.1|_hypothetical_protein_Z517_02804_[Fonsecaea_pedrosoi_CBS_271.37]	95	286	7	0	1	286	1	286	6.84506e-76	285942800	1	1	609333300	948133	91954	919320
F_pug_1968	>gi|915109959|ref|XP_013287368.1|_hypothetical_protein_Z517_02805_[Fonsecaea_pedrosoi_CBS_271.37]	96	398	2	0	1	398	1	398	2.8713e-113	411061000	1	1	878666700	967339	124324	884954
F_pug_1969	>gi|915109969|ref|XP_013287370.1|_rRNA-processing_protein_CGR1_[Fonsecaea_pedrosoi_CBS_271.37]	92	105	4	0	27	131	3	105	5.54707e-20	97646070	801527	980952	204	734694	500000	752897
F_pug_1970	>gi|915109974|ref|XP_013287371.1|_hypothetical_protein_Z517_02808_[Fonsecaea_pedrosoi_CBS_271.37]	95	358	6	0	1	358	1	358	3.91074e-95	350514900	1	1	748333300	954101	89947.1	915082
F_pug_1971	>gi|915109979|ref|XP_013287372.1|_hypothetical_protein_Z517_02809_[Fonsecaea_pedrosoi_CBS_271.37]	92	775	28	7	1	768	1	769	1.09035e-214	749871200	1	1	1608	914156	59440.6	891246
F_pug_1972	>gi|915109984|ref|XP_013287373.1|_hypothetical_protein_Z517_02810_[Fonsecaea_pedrosoi_CBS_271.37]	94	335	5	0	1	335	1	335	2.04333e-91	337972100	1	1	721333300	949956	111111	884125
F_pug_1973	>gi|915109989|ref|XP_013287374.1|_hypothetical_protein_Z517_02811_[Fonsecaea_pedrosoi_CBS_271.37]	98	661	0	0	1	661	1	661	1.44327e-184	649374000	1	1	1391667000	987231	15094.3	977618
F_pug_1974	>gi|915109994|ref|XP_013287375.1|_hypothetical_protein_Z517_02812_[Fonsecaea_pedrosoi_CBS_271.37]	98	453	1	0	1	453	1	453	5.86501e-129	463554900	1	1	991666700	984447	39604	960024
F_pug_1975	>gi|915109999|ref|XP_013287376.1|_hypothetical_protein_Z517_02813_[Fonsecaea_pedrosoi_CBS_271.37]	91	350	30	29	1	321	1	350	3.71857e-79	297246800	1	1	633666700	884186	57803.5	950131
F_pug_1976	>gi|915103712|ref|XP_013286164.1|_hypothetical_protein_Z517_05383_[Fonsecaea_pedrosoi_CBS_271.37]	81	591	43	0	1	591	1	590	5.75517e-142	507532100	1	1	1086333000	809891	269388	612627
F_pug_1977	>gi|915103707|ref|XP_013286163.1|_hypothetical_protein_Z517_05382_[Fonsecaea_pedrosoi_CBS_271.37]	78	729	64	0	11	739	1	729	8.26276e-167	590686100	986468	1	1265333000	768421	199262	648026
F_pug_1978	>gi|915103702|ref|XP_013286162.1|_hypothetical_protein_Z517_05381_[Fonsecaea_pedrosoi_CBS_271.37]	94	965	16	0	1	965	1	964	5.00758e-278	960930700	1	1	2062333000	948781	56856.2	881381
F_pug_1979	>gi|915103698|ref|XP_013286161.1|_hypothetical_protein_Z517_05380_[Fonsecaea_pedrosoi_CBS_271.37]	98	264	0	0	1	264	1	264	3.3152e-71	270148200	1	1	575333300	990247	39548	964641
F_pug_1980	>gi|915103693|ref|XP_013286160.1|_hypothetical_protein_Z517_05379_[Fonsecaea_pedrosoi_CBS_271.37]	94	386	3	0	1	386	1	386	1.12386e-106	389072400	1	1	831333300	951545	133971	858285
F_pug_1981	>gi|915103687|ref|XP_013286159.1|_hypothetical_protein_Z517_05378_[Fonsecaea_pedrosoi_CBS_271.37]	89	257	10	0	1	257	1	257	1.38646e-63	244752900	1	1	520666700	901327	349206	764648
F_pug_1982	>KIW12143.1_hypothetical_protein_PV08_09418_[Exophiala_spinifera]	61	366	67	1	1	365	1	362	1.15828e-58	229422800	1	986376	487666700	598609	720779	444077
F_pug_1983	>gi|915103673|ref|XP_013286157.1|_hypothetical_protein_Z517_05376_[Fonsecaea_pedrosoi_CBS_271.37]	94	177	3	0	1	177	1	177	6.22891e-43	175070700	1	1	370666700	945578	136000	904088
F_pug_1984	>gi|915117834|ref|XP_013289797.1|_hypothetical_protein_Z517_01383_[Fonsecaea_pedrosoi_CBS_271.37]	23	65	30	1	124	187	223	284	89463140	11704730	152381	87201.1	19	20393.6	664948	329870
F_pug_1985	>gi|915117755|ref|XP_013289761.1|_hypothetical_protein_Z517_01347_[Fonsecaea_pedrosoi_CBS_271.37]	100	205	0	0	1	205	1	205	3.14096e-56	219667300	1	1	466666700	997862	18750	984405
F_pug_1986	>gi|915117752|ref|XP_013289760.1|_hypothetical_protein_Z517_01346_[Fonsecaea_pedrosoi_CBS_271.37]	95	616	13	1	1	615	1	616	4.64807e-169	597654400	998377	1	1280333000	945361	76612.9	896886
F_pug_1987	>gi|915117749|ref|XP_013289759.1|_hypothetical_protein_Z517_01345_[Fonsecaea_pedrosoi_CBS_271.37]	75	485	96	83	1	402	77	555	3.97216e-75	284858800	1	859964	607	666789	242991	741703
F_pug_1988	>gi|915117746|ref|XP_013289758.1|_hypothetical_protein_Z517_01344_[Fonsecaea_pedrosoi_CBS_271.37]	92	253	5	0	1	253	1	253	6.72198e-63	242430100	1	1	515666700	939284	188679	847646
F_pug_1989	>gi|915117743|ref|XP_013289757.1|_hypothetical_protein_Z517_01342_[Fonsecaea_pedrosoi_CBS_271.37]	96	123	3	1	1	122	1	123	1.0841e-31	136668100	1	1	288	957871	139535	914648
F_pug_1990	>gi|915117740|ref|XP_013289756.1|_hypothetical_protein_Z517_01341_[Fonsecaea_pedrosoi_CBS_271.37]	85	386	23	5	1	381	1	386	1.71064e-96	355315300	1	941463	758666700	866388	254808	727908
F_pug_1991	>gi|915117736|ref|XP_013289755.1|_hypothetical_protein_Z517_01340_[Fonsecaea_pedrosoi_CBS_271.37]	98	194	1	0	1	194	20	213	2.62166e-46	186684400	1	910798	395666700	983430	132231	909654
F_pug_1992	>gi|915117733|ref|XP_013289754.1|_hypothetical_protein_Z517_01339_[Fonsecaea_pedrosoi_CBS_271.37]	92	181	8	1	8	187	44	224	5.74926e-42	172283400	962567	808036	364666700	873802	283582	799646
F_pug_1993	>ERS98507.1_hypothetical_protein_HMPREF1624_05291_[Sporothrix_schenckii_ATCC_58251]	23	258	116	7	106	356	2	251	202811	19137490	695291	771605	35	49551.7	1186275	385694
F_pug_1994	>gi|915117730|ref|XP_013289753.1|_hypothetical_protein_Z517_01338_[Fonsecaea_pedrosoi_CBS_271.37]	81	252	21	8	1	244	497	745	2.46039e-46	189162000	917293	306650	401	724262	886956	526044
F_pug_1995	>gi|915117727|ref|XP_013289752.1|_hypothetical_protein_Z517_01337_[Fonsecaea_pedrosoi_CBS_271.37]	88	1196	66	4	1	1192	1	1195	3.45761e-308	1061738000	1	1	2279333000	868538	79037.8	845290
F_pug_1996	>gi|915117724|ref|XP_013289751.1|_hypothetical_protein_Z517_01336_[Fonsecaea_pedrosoi_CBS_271.37]	92	501	14	0	1	501	1	501	1.49012e-132	475788000	1	1	1018	923496	146552	819813
F_pug_1997	>gi|915117721|ref|XP_013289750.1|_hypothetical_protein_Z517_01335_[Fonsecaea_pedrosoi_CBS_271.37]	99	340	2	1	1	339	37	375	1.94061e-94	348192200	1	904000	743333300	988475	74074.1	932326
F_pug_1998	>gi|915117718|ref|XP_013289749.1|_hypothetical_protein_Z517_01334_[Fonsecaea_pedrosoi_CBS_271.37]	83	919	66	0	1	919	1	919	6.99103e-225	784247700	1	1	1682	822360	200000	710402
F_pug_1999	>gi|915117715|ref|XP_013289748.1|_hypothetical_protein_Z517_01333_[Fonsecaea_pedrosoi_CBS_271.37]	96	140	0	0	1	140	1	140	3.47266e-34	145339600	1	1	306666700	973545	90909.1	940992
[truncated: 10,217 more rows]
