# Supplementary material for: Genomics and Virulence of Fonsecaea pugnacius, Agent of Disseminated Chromoblastomycosis
Source: Front Genet. 2020 Aug 4;11:822. doi: 10.3389/fgene.2020.00822 (PMC7417343; doi:10.3389/fgene.2020.00822)
Supplement: Supplementary file 2 [file Table_2.XLSX]

## Sheet: Planilha1
0,0001 = 10 - 4	CAZY									0,0001 = 10 - 4	MEROPS
	PL	CBM	AA	CE	GH	GT					G	N	P	I	T	A	C	M	S
Cladophialophora bantiana	2	6	154	177	177	136				Cladophialophora bantiana	0	0	0	13	21	19	66	146	209
Exophiala dermatitidis	2	4	79	95	132	126				Exophiala dermatitidis	0	0	0	10	20	16	60	107	131
Fonsecaea pugnacius	0	5	93	145	121	112				Fonsecaea pugnacius	0	0	0	14	21	21	59	133	189
Fonsecaea monophora	2	4	79	95	132	126				Fonsecaea monophora	0	0	0	10	21	23	61	134	198
Rhinocladiella mackenziei	2	4	104	142	159	143				Rhinocladiella mackenziei	0	0	0	15	20	20	77	126	181
Verruconis gallopava	7	11	95	128	154	134				Verruconis gallopava	0	0	1	14	20	24	79	142	162
